# Supplementary material for: (Z)-2-Amino-5-[2,4-dimeth­oxy-6-(4-methoxy­styr­yl)benzyl­idene]-1,3-thia­zol-4(5H)-one methanol solvate
Source: Acta Crystallogr Sect E Struct Rep Online. 2010 Jun 26;66(Pt 7):o1792. doi: 10.1107/S1600536810018520 (PMC3006841; doi:10.1107/S1600536810018520)
Supplement: Supplementary file 2 [file e-66-o1792-Isup2.hkl]

# 
# h,k,l, Fc-squared, Fo-squared, sigma(Fo-squared) and status flag 
# 
data_I
_shelx_title ' x09114 in P2(1)/c' 
_shelx_refln_list_code          4 
_shelx_F_calc_maximum      326.34 
_exptl_crystal_F_000       904.00 
_reflns_d_resolution_high  0.8292 
 
loop_ 
 _symmetry_equiv_pos_as_xyz 
 'x, y, z' 
 '-x, y+1/2, -z+1/2' 
 '-x, -y, -z' 
 'x, -y-1/2, z-1/2' 
 
_cell_length_a    10.6243 
_cell_length_b    22.2530 
_cell_length_c     9.0562 
_cell_angle_alpha  90.000 
_cell_angle_beta   93.028 
_cell_angle_gamma  90.000 
 
_shelx_F_squared_multiplier     1.000 
 
loop_ 
 _refln_index_h 
 _refln_index_k 
 _refln_index_l 
 _refln_F_squared_calc 
 _refln_F_squared_meas 
 _refln_F_squared_sigma 
 _refln_observed_status 
   1   0   0     5284.66     4970.03    126.47 o 
   2   0   0    55666.31    57448.73   3251.06 o 
   3   0   0    14127.43    15783.58    445.07 o 
   4   0   0    10447.46    10750.08    301.49 o 
   5   0   0      676.57      694.81     24.02 o 
   6   0   0     1818.78     1835.94     53.24 o 
   7   0   0       43.05       44.71      2.55 o 
   8   0   0       57.75       63.29      3.48 o 
   9   0   0       15.39       10.46      2.94 o 
  10   0   0       65.50       74.17      4.04 o 
  11   0   0       71.19       92.62      4.22 o 
  12   0   0       40.36       36.88      2.97 o 
   1   1   0       22.43       24.01      1.05 o 
   2   1   0     3075.71     3485.89     64.99 o 
   3   1   0    21002.07    22031.05    438.86 o 
   4   1   0     2339.36     2547.12     51.01 o 
   5   1   0     2312.95     2393.18     56.03 o 
   6   1   0     1523.47     1673.71     34.43 o 
   7   1   0      240.63      258.52      5.23 o 
   8   1   0      858.53      954.46     19.13 o 
   9   1   0      100.58      119.60      3.93 o 
  10   1   0       48.27       54.64      2.54 o 
  11   1   0      286.76      330.91      7.69 o 
  12   1   0        4.71        6.77      1.68 o 
   0   2   0     1300.07     1323.10     33.76 o 
   1   2   0     4682.49     4640.35     82.62 o 
   2   2   0      194.81      217.13      4.77 o 
   3   2   0     3652.70     4096.28     87.33 o 
   4   2   0        5.39        3.17      1.61 o 
   5   2   0     4278.22     4506.04     90.34 o 
   6   2   0       80.92       85.61      3.41 o 
   7   2   0     1718.28     1842.75     27.40 o 
   8   2   0      620.54      633.73     12.89 o 
   9   2   0      486.95      492.04      9.98 o 
  10   2   0      210.29      234.60      5.86 o 
  11   2   0       94.97       94.79      3.80 o 
  12   2   0      369.23      364.26      8.21 o 
   1   3   0        5.41       11.10      1.00 o 
   2   3   0     3742.65     4070.63     72.26 o 
   3   3   0     2552.52     2719.40     51.39 o 
   4   3   0     1694.19     1704.19     34.46 o 
   5   3   0      490.47      492.72     11.59 o 
   6   3   0      629.88      603.94     18.54 o 
   7   3   0      860.94      920.09     13.98 o 
   8   3   0     1026.91      989.81     15.11 o 
   9   3   0        2.24        0.21      2.00 o 
  10   3   0       56.88       46.95      2.27 o 
  11   3   0       43.10       39.58      2.10 o 
  12   3   0      168.14      184.31      5.63 o 
   0   4   0     9651.05     9015.17    227.74 o 
   1   4   0      241.29      220.16      4.68 o 
   2   4   0    15510.84    16671.57    310.89 o 
   3   4   0      589.89      624.82     12.34 o 
   4   4   0     2410.95     2489.38     49.95 o 
   5   4   0      433.60      513.43     12.11 o 
   6   4   0     1226.26     1341.77     38.91 o 
   7   4   0      301.59      347.25      5.61 o 
   8   4   0      249.33      247.79      4.58 o 
   9   4   0        7.18        1.73      1.96 o 
  10   4   0       30.21       27.13      1.91 o 
  11   4   0      260.86      285.06      6.74 o 
  12   4   0      155.74      163.98      5.16 o 
   1   5   0     3904.07     4079.15     72.15 o 
   2   5   0     3769.21     3965.47     70.27 o 
   3   5   0      507.28      500.68     10.69 o 
   4   5   0     3717.74     4054.53     80.95 o 
   5   5   0       11.28       12.74      3.03 o 
   6   5   0      413.91      422.84     12.06 o 
   7   5   0      344.00      345.55      5.44 o 
   8   5   0      215.59      217.61      3.91 o 
   9   5   0       77.49       84.23      3.08 o 
  10   5   0       25.70       21.77      2.21 o 
  11   5   0      341.10      397.82     12.82 o 
  12   5   0      100.24       92.70      4.78 o 
   0   6   0     1194.75     1139.52     35.35 o 
   1   6   0     4260.72     4213.37     88.02 o 
   2   6   0      233.10      228.47      5.33 o 
   3   6   0      473.29      486.46     11.14 o 
   4   6   0       97.05      128.07      5.05 o 
   5   6   0     7017.74     7679.68    193.00 o 
   6   6   0      207.46      233.78      4.99 o 
   7   6   0     1171.64     1147.26     16.28 o 
   8   6   0     1225.29     1313.88     18.68 o 
   9   6   0     1720.33     1712.66     38.45 o 
  10   6   0      808.71      835.04     17.92 o 
  11   6   0     1479.64     1625.04     41.08 o 
  12   6   0      267.59      273.97      7.86 o 
   1   7   0       70.30       60.38      2.25 o 
   2   7   0     4543.63     4960.64    125.75 o 
   3   7   0       93.62       87.40      3.34 o 
   4   7   0       59.59       78.71      3.48 o 
   5   7   0      848.58      948.69     24.96 o 
   6   7   0     1696.98     1735.15     25.86 o 
   7   7   0      120.18      146.38      2.96 o 
   8   7   0     1557.62     1535.22     22.48 o 
   9   7   0      178.15      191.72      5.22 o 
  10   7   0        5.53        8.44      2.26 o 
  11   7   0      613.08      667.97     17.37 o 
  12   7   0      155.61      153.18      5.20 o 
   0   8   0     7015.68     7227.63    280.26 o 
   1   8   0        7.14        7.02      1.64 o 
   2   8   0     1420.94     1569.70     31.63 o 
   3   8   0     1231.63     1363.45     32.00 o 
   4   8   0     3295.97     3913.58     83.71 o 
   5   8   0       21.32       22.16      2.88 o 
   6   8   0      491.13      504.45      7.68 o 
   7   8   0        9.76        6.50      1.29 o 
   8   8   0      126.46      135.85      3.19 o 
   9   8   0      240.22      237.73      5.73 o 
  10   8   0       69.76       73.98      3.64 o 
  11   8   0        0.33        4.18      2.40 o 
  12   8   0       35.03       27.62      1.69 o 
   1   9   0     5636.89     6019.31    127.97 o 
   2   9   0       11.85       22.48      2.26 o 
   3   9   0      150.91      105.18      4.33 o 
   4   9   0      932.46     1116.81     24.60 o 
   5   9   0       43.29       29.97      1.80 o 
   6   9   0       57.17       69.15      1.93 o 
   7   9   0      139.95      138.76      3.27 o 
   8   9   0      214.15      247.28      5.12 o 
   9   9   0       11.13        5.98      2.02 o 
  10   9   0       19.45       18.78      2.15 o 
  11   9   0        1.19       -0.70      2.12 o 
  12   9   0        6.92        2.60      1.53 o 
   0  10   0     5145.36     5402.64    176.00 o 
   1  10   0      875.41     1043.75     24.67 o 
   2  10   0      249.46      203.59      6.58 o 
   3  10   0       15.71       27.98      2.65 o 
   4  10   0     2299.43     2320.73     54.18 o 
   5  10   0      183.09      202.14      4.09 o 
   6  10   0      539.23      507.88      8.89 o 
   7  10   0        3.54        2.56      1.66 o 
   8  10   0       77.28       79.54      2.87 o 
   9  10   0       24.67       33.12      2.32 o 
  10  10   0        7.22        6.59      2.07 o 
  11  10   0      104.06      116.00      3.82 o 
   1  11   0        5.15       -1.20      2.19 o 
   2  11   0      161.97      215.37      8.06 o 
   3  11   0     2970.86     3232.87     75.03 o 
   4  11   0        1.41        7.31      1.51 o 
   5  11   0        4.95        9.58      1.23 o 
   6  11   0       38.89       39.75      1.86 o 
   7  11   0        1.43       -1.24      1.73 o 
   8  11   0        0.26       -1.91      2.06 o 
   9  11   0      729.08      819.20     17.52 o 
  10  11   0      571.69      575.11     13.57 o 
  11  11   0       13.01       11.72      1.83 o 
   0  12   0       36.15       35.26      6.82 o 
   1  12   0       22.97       21.24      2.54 o 
   2  12   0      870.50      985.23     23.60 o 
   3  12   0      508.43      505.82     11.07 o 
   4  12   0     1537.18     1705.53     26.01 o 
   5  12   0      272.58      280.53      4.61 o 
   6  12   0      568.99      575.65     10.02 o 
   7  12   0      199.53      220.04      4.82 o 
   8  12   0      440.91      472.66     10.01 o 
   9  12   0      279.38      294.04      6.61 o 
  10  12   0      354.95      388.79      8.70 o 
  11  12   0        9.07        9.18      1.65 o 
   1  13   0     2791.58     2920.96     63.10 o 
   2  13   0       52.68       82.21      2.68 o 
   3  13   0     3565.64     3602.04     56.28 o 
   4  13   0       15.10       10.62      1.29 o 
   5  13   0       96.79       85.15      2.29 o 
   6  13   0      119.26      132.99      3.37 o 
   7  13   0      870.14      946.17     18.16 o 
   8  13   0      906.50     1027.33     20.52 o 
   9  13   0      426.16      466.57      9.27 o 
  10  13   0      418.37      444.64     10.46 o 
  11  13   0      153.55      162.67      6.22 o 
   0  14   0     1314.45     1509.08     39.00 o 
   1  14   0        1.93        1.93      1.47 o 
   2  14   0      910.83      916.85     13.83 o 
   3  14   0      560.42      595.40      8.93 o 
   4  14   0      726.18      710.51     10.25 o 
   5  14   0      159.46      159.05      3.24 o 
   6  14   0       97.30      110.59      4.54 o 
   7  14   0      228.47      251.38      5.71 o 
   8  14   0      283.84      307.30      6.57 o 
   9  14   0       25.53       32.66      1.98 o 
  10  14   0      226.22      210.69      7.90 o 
   1  15   0      106.89       97.51      2.79 o 
   2  15   0       60.69       61.70      1.74 o 
   3  15   0      785.11      801.31     11.40 o 
   4  15   0       68.58       70.85      1.98 o 
   5  15   0      104.97      126.50      3.06 o 
   6  15   0       35.33       29.98      2.02 o 
   7  15   0      134.25      138.94      3.94 o 
   8  15   0      404.05      421.39      8.47 o 
   9  15   0        4.69        2.54      1.31 o 
  10  15   0        0.73       -1.66      1.66 o 
   0  16   0       78.25       54.39      2.49 o 
   1  16   0        3.61        4.12      1.24 o 
   2  16   0        4.89        3.61      1.34 o 
   3  16   0       31.33       33.11      1.86 o 
   4  16   0      672.26      649.40     11.37 o 
   5  16   0      399.93      424.93      7.19 o 
   6  16   0      377.93      385.50      7.92 o 
   7  16   0        1.75       -1.73      1.73 o 
   8  16   0      328.93      343.58      8.14 o 
   9  16   0      123.90      137.21      4.55 o 
  10  16   0      182.86      175.84      9.59 o 
   1  17   0     3506.77     3527.23     48.22 o 
   2  17   0     4111.52     4239.60     59.57 o 
   3  17   0      970.82      943.02     14.69 o 
   4  17   0       44.30       58.70      2.14 o 
   5  17   0     1124.69     1111.14     22.33 o 
   6  17   0       94.30       94.76      3.29 o 
   7  17   0      102.10      104.51      5.22 o 
   8  17   0       93.20      114.76      3.99 o 
   9  17   0        5.85        6.63      2.31 o 
   0  18   0      420.81      461.54     10.18 o 
   1  18   0     3344.70     3492.56     47.73 o 
   2  18   0     1305.02     1357.07     20.17 o 
   3  18   0      170.35      174.43      3.87 o 
   4  18   0       27.19       31.02      2.09 o 
   5  18   0        0.07        1.42      1.95 o 
   6  18   0       94.35       92.60      3.29 o 
   7  18   0        9.25       11.29      2.26 o 
   8  18   0       43.40       41.66      2.45 o 
   9  18   0        9.02        3.73      1.62 o 
   1  19   0     2355.43     2442.63     35.60 o 
   2  19   0      108.39      123.44      3.50 o 
   3  19   0     2314.76     2390.35     42.62 o 
   4  19   0      313.90      344.51      7.57 o 
   5  19   0      695.70      720.74     14.52 o 
   6  19   0      226.24      234.93      5.94 o 
   7  19   0       72.67       88.75      3.57 o 
   8  19   0      233.44      247.28      6.21 o 
   0  20   0       72.77       81.50      3.59 o 
   1  20   0      187.78      177.63      4.38 o 
   2  20   0      500.56      491.37      9.75 o 
   3  20   0       10.49       11.13      1.86 o 
   4  20   0      410.56      469.76     11.44 o 
   5  20   0      158.79      175.32      4.97 o 
   6  20   0      115.70      131.13      4.04 o 
   7  20   0      103.16      112.63      3.82 o 
   8  20   0       98.83       94.69      3.05 o 
   1  21   0     1060.99     1096.47     20.59 o 
   2  21   0       10.02        9.69      1.75 o 
   3  21   0      126.80      126.19      4.27 o 
   4  21   0      473.86      440.27      9.28 o 
   5  21   0        4.67        1.90      2.13 o 
   6  21   0       70.11       69.17      2.63 o 
   7  21   0       72.52       74.58      2.87 o 
   0  22   0      133.38      147.35      5.37 o 
   1  22   0       49.48       50.24      2.17 o 
   2  22   0      235.04      251.41      5.55 o 
   3  22   0      366.74      395.32      8.43 o 
   4  22   0       35.93       32.25      2.11 o 
   5  22   0      226.32      283.35      6.71 o 
   6  22   0       80.67       88.36      3.04 o 
   7  22   0      324.11      324.74      9.52 o 
   1  23   0        2.99        2.04      1.73 o 
   2  23   0      393.47      425.11      8.90 o 
   3  23   0      390.45      438.96      9.14 o 
   4  23   0      390.75      432.23      9.59 o 
   5  23   0      356.29      346.18      8.46 o 
   6  23   0      339.93      356.28      9.91 o 
   0  24   0       61.57       71.64      3.59 o 
   1  24   0        9.43        6.92      1.74 o 
   2  24   0       53.36       59.12      2.28 o 
   3  24   0       25.35       31.72      1.91 o 
   4  24   0       50.61       68.99      3.21 o 
   5  24   0       78.45       69.49      3.01 o 
   1  25   0      529.73      564.46     10.75 o 
   2  25   0      107.00      109.82      3.11 o 
   3  25   0      336.49      376.83     10.01 o 
   4  25   0        0.45        2.54      1.95 o 
   0  26   0      243.94      247.88      7.52 o 
   1  26   0       46.37       51.53      2.12 o 
   2  26   0       73.06       77.59      3.37 o 
   3  26   0      117.60      129.02      6.66 o 
 -12   1   1        5.21        6.72      1.34 o 
 -11   1   1       20.97       22.71      1.83 o 
 -10   1   1       26.26       35.79      2.25 o 
  -9   1   1      136.90      140.13      4.24 o 
  -8   1   1      774.24      762.38     14.05 o 
  -7   1   1     1005.28      969.58     13.67 o 
  -6   1   1      976.05      986.43     22.23 o 
  -5   1   1     6580.74     7123.42    135.01 o 
  -4   1   1        3.46        5.52      2.02 o 
  -3   1   1     5022.79     5419.03     97.38 o 
  -2   1   1     3169.80     3030.83     54.56 o 
  -1   1   1     2304.39     2400.94     45.47 o 
   0   1   1     1715.17     1652.05     33.11 o 
   1   1   1     1510.85     1464.64     25.86 o 
   2   1   1     1251.70     1328.50     22.51 o 
   3   1   1     5916.38     6020.11    117.88 o 
   4   1   1        5.96        7.84      1.83 o 
   5   1   1     1265.29     1272.13     40.81 o 
   6   1   1      219.34      258.67      8.35 o 
   7   1   1       18.41       29.70      1.60 o 
   8   1   1       21.42       21.60      2.50 o 
   9   1   1        2.07        0.84      1.89 o 
  10   1   1        4.97        8.66      1.80 o 
  11   1   1      123.88      165.11      4.96 o 
  12   1   1       60.10       66.50      2.75 o 
 -12   2   1       39.65       34.86      1.91 o 
 -11   2   1      157.27      170.76      4.10 o 
 -10   2   1       25.90       32.51      2.17 o 
  -9   2   1      139.09      146.48      3.67 o 
  -8   2   1       65.90       93.93      6.39 o 
  -7   2   1       18.61       11.47      1.52 o 
  -6   2   1      345.47      509.53     12.26 o 
  -5   2   1     1367.71     1292.35     25.17 o 
  -4   2   1      522.48      593.04     11.38 o 
  -2   2   1    11004.06    11260.80    202.33 o 
  -1   2   1     1276.52     1350.06     23.26 o 
   0   2   1      451.04      412.73      9.04 o 
   1   2   1       19.35       48.14      2.94 o 
   2   2   1    10750.67    10641.25    178.94 o 
   3   2   1    11104.73    11291.83    208.84 o 
   4   2   1     2850.36     2909.29     57.58 o 
   5   2   1        1.61        3.25      2.67 o 
   6   2   1     2943.87     3054.75     77.59 o 
   7   2   1      223.50      263.70      5.41 o 
   8   2   1     2178.57     2229.05     36.18 o 
   9   2   1       67.67       69.71      2.85 o 
  10   2   1      422.73      423.94      9.61 o 
  11   2   1        2.76        7.05      1.76 o 
  12   2   1        8.91       15.30      1.83 o 
 -12   3   1       37.70       30.81      2.01 o 
 -11   3   1       31.58       22.05      1.79 o 
 -10   3   1        6.24        2.88      1.98 o 
  -9   3   1      179.80      186.75      4.69 o 
  -8   3   1        6.38        5.87      1.54 o 
  -7   3   1      403.45      430.47      7.20 o 
  -6   3   1     1820.27     2158.11     50.75 o 
  -5   3   1      153.16      193.70      5.96 o 
  -4   3   1      928.78     1161.31     21.38 o 
  -3   3   1       82.15       94.09      3.00 o 
  -2   3   1      382.01      468.02     16.20 o 
  -1   3   1     3462.57     3429.22     58.73 o 
   0   3   1     5072.32     4543.15     96.59 o 
   1   3   1      987.23      872.88     19.78 o 
   2   3   1     6424.62     6127.30    102.79 o 
   3   3   1      156.65      160.55      3.88 o 
   4   3   1     1967.70     1949.06     38.89 o 
   5   3   1     1716.85     1825.96     46.69 o 
   6   3   1      362.23      385.10     11.28 o 
   7   3   1      460.19      482.69      8.39 o 
   8   3   1       50.35       65.10      2.26 o 
   9   3   1        2.08        4.25      2.00 o 
  10   3   1      185.36      183.80      6.32 o 
  11   3   1        8.44       13.81      1.95 o 
  12   3   1       39.35       33.80      2.25 o 
 -12   4   1      545.32      523.05     14.84 o 
 -11   4   1       91.87       85.02      3.83 o 
 -10   4   1       29.03       34.04      2.17 o 
  -9   4   1      567.44      611.36     12.62 o 
  -8   4   1      106.15      122.73      2.99 o 
  -7   4   1      190.90      187.82      3.65 o 
  -6   4   1      206.88      184.35      6.58 o 
  -5   4   1       73.78       72.42      6.15 o 
  -4   4   1      395.13      339.29      8.54 o 
  -3   4   1      487.30      515.45      9.41 o 
  -2   4   1      993.18     1405.62     88.49 o 
  -1   4   1    12259.07    11879.07    213.13 o 
   0   4   1     1202.94     1106.26     19.86 o 
   1   4   1      302.67      361.29     38.81 o 
   2   4   1    12766.08    12412.24    209.24 o 
   3   4   1      152.00      147.55      3.95 o 
   4   4   1       31.42       46.54      2.45 o 
   5   4   1     1323.10     1293.08     30.22 o 
   6   4   1      214.69      199.83      6.09 o 
   7   4   1     1092.02     1025.22     16.19 o 
   8   4   1      101.72      116.05      3.15 o 
   9   4   1      817.41      852.88     18.22 o 
  10   4   1      286.11      300.08      8.33 o 
  11   4   1      120.05      121.34      3.54 o 
  12   4   1      180.30      185.55      4.80 o 
 -12   5   1        0.43        4.57      1.64 o 
 -11   5   1      205.51      214.40      6.55 o 
 -10   5   1     1562.77     1699.45     33.54 o 
  -9   5   1     1019.79     1016.83     17.35 o 
  -8   5   1     1136.21     1158.81     17.65 o 
  -7   5   1      181.09      192.99      3.73 o 
  -6   5   1     1642.86     1552.54     27.54 o 
  -5   5   1     1758.58     1836.93     42.91 o 
  -4   5   1      939.06      773.40     16.27 o 
  -3   5   1     1350.42     1552.87     29.81 o 
  -2   5   1     5386.26     5277.12     94.61 o 
  -1   5   1     1924.34     1753.79     31.59 o 
   0   5   1      352.92      284.77      6.08 o 
   1   5   1      275.36      311.89     16.27 o 
   2   5   1     1780.63     1794.47     30.61 o 
   3   5   1     3504.91     3279.48     58.11 o 
   4   5   1      874.01      892.28     18.30 o 
   5   5   1      610.92      641.29     15.70 o 
   6   5   1     2777.11     2731.62     51.38 o 
   7   5   1      348.12      333.29      5.57 o 
   8   5   1      938.97      958.11     21.90 o 
   9   5   1      521.37      560.15     13.23 o 
  10   5   1      311.14      315.67     10.39 o 
  11   5   1        2.41        6.60      1.81 o 
  12   5   1       24.34       27.41      2.24 o 
 -12   6   1       54.82       44.13      1.96 o 
 -11   6   1       73.59      100.06      4.18 o 
 -10   6   1      227.81      269.80      8.45 o 
  -9   6   1      250.60      277.13      5.82 o 
  -8   6   1       54.16       51.77      2.26 o 
  -7   6   1      665.36      639.49      9.73 o 
  -5   6   1     2423.50     2410.29     52.25 o 
  -4   6   1     4112.58     4071.96     87.23 o 
  -3   6   1     1135.05     1142.95     22.12 o 
  -2   6   1     4748.29     4822.61     96.51 o 
  -1   6   1      324.18      332.23      6.90 o 
   0   6   1      184.15      179.61      3.77 o 
   1   6   1       93.44       86.07      2.29 o 
   2   6   1      536.39      744.90     14.83 o 
   3   6   1      165.69      196.73      4.94 o 
   4   6   1     1090.86     1147.59     21.96 o 
   5   6   1      494.70      503.74     15.60 o 
   6   6   1     2137.28     2027.65     34.14 o 
   7   6   1       26.11       17.87      1.31 o 
   8   6   1      823.54      818.17     13.20 o 
   9   6   1       24.56       29.19      2.12 o 
  10   6   1     1005.10     1000.26     20.71 o 
  11   6   1      510.76      546.26     11.26 o 
  12   6   1        7.08        8.36      1.93 o 
 -12   7   1       70.00       61.85      2.50 o 
 -11   7   1      183.83      168.34      6.12 o 
 -10   7   1      250.49      254.60      8.78 o 
  -9   7   1      272.04      277.11      6.42 o 
  -8   7   1       28.95       32.86      1.95 o 
  -7   7   1      270.79      267.60      5.29 o 
  -6   7   1       42.73       34.94      1.69 o 
  -5   7   1      426.02      367.82     10.20 o 
  -4   7   1      134.29      180.89      8.06 o 
  -3   7   1      418.19      348.66      8.60 o 
  -2   7   1     1222.45     1233.84     25.13 o 
  -1   7   1     1186.19     1121.79     20.37 o 
   0   7   1     4144.43     4042.19     72.22 o 
   1   7   1      625.99      665.84     11.61 o 
   2   7   1     2169.30     2241.38     39.98 o 
   3   7   1     1115.32     1195.54     22.82 o 
   4   7   1      611.57      595.52     12.57 o 
   5   7   1      685.40      702.98     18.90 o 
   6   7   1       17.62       12.84      1.35 o 
   7   7   1        0.53        0.83      1.39 o 
   8   7   1       83.43       75.04      2.27 o 
   9   7   1       12.81       12.03      2.01 o 
  10   7   1      294.31      312.36      8.24 o 
  11   7   1       33.21       40.81      3.80 o 
  12   7   1       15.16       13.65      1.95 o 
 -12   8   1        3.71        0.81      1.42 o 
 -11   8   1        8.94       19.18      3.77 o 
 -10   8   1      118.53      135.22      5.07 o 
  -9   8   1       48.67       49.72      2.29 o 
  -8   8   1      277.19      270.54      5.39 o 
  -7   8   1     1678.18     1687.68     27.65 o 
  -6   8   1     1758.82     1729.73     27.12 o 
  -5   8   1     2515.56     2745.58     70.74 o 
  -4   8   1      240.56      190.99      6.66 o 
  -3   8   1     8120.41     7927.82    158.54 o 
  -2   8   1     3652.34     3861.17     72.89 o 
  -1   8   1       81.48      172.36     13.92 o 
   0   8   1      140.07      162.40      4.81 o 
   1   8   1     2250.46     2010.97     32.74 o 
   2   8   1     4835.02     4902.26     97.02 o 
   4   8   1      147.37      122.47      4.06 o 
   5   8   1     1291.83     1366.65     35.42 o 
   6   8   1      318.58      307.67      5.18 o 
   7   8   1       50.40       57.18      2.50 o 
   8   8   1       33.18       35.31      1.78 o 
   9   8   1      137.38      132.63      4.64 o 
  10   8   1      225.94      253.76      8.99 o 
  11   8   1      993.95     1064.32     27.06 o 
  12   8   1       69.46       72.81      2.87 o 
 -12   9   1       49.04       45.51      2.22 o 
 -11   9   1       15.47       13.98      2.27 o 
 -10   9   1      208.56      207.67      5.37 o 
  -9   9   1      286.13      280.28      7.52 o 
  -8   9   1      205.26      220.84      4.66 o 
  -7   9   1        0.82        2.57      1.61 o 
  -6   9   1      149.46      152.83      3.26 o 
  -5   9   1      625.36      598.46     11.06 o 
  -4   9   1     1807.36     1904.81     45.00 o 
  -3   9   1     2980.52     3357.76     78.36 o 
  -2   9   1     1966.27     2082.29     45.05 o 
  -1   9   1     3092.27     3255.28     65.34 o 
   0   9   1     4435.32     4191.42     99.72 o 
   1   9   1        1.02      215.04     16.14 o 
   2   9   1     2410.01     2268.43     45.22 o 
   3   9   1     3716.48     3980.37     91.85 o 
   4   9   1      474.45      496.58     11.66 o 
   5   9   1      976.20     1033.77     19.91 o 
   6   9   1      887.21      822.95     12.32 o 
   7   9   1      290.99      266.88      4.80 o 
   8   9   1      285.57      299.94      5.61 o 
   9   9   1      336.53      330.97      7.99 o 
  10   9   1        9.76       11.91      2.34 o 
  11   9   1      235.26      258.22      7.30 o 
 -11  10   1       75.46       85.53      4.01 o 
 -10  10   1      128.39      133.43      4.24 o 
  -9  10   1       17.41       12.43      2.17 o 
  -8  10   1      606.11      630.76     12.39 o 
  -7  10   1       30.00       29.05      1.82 o 
  -6  10   1        0.44        1.10      1.33 o 
  -5  10   1      184.28      182.51      3.58 o 
  -4  10   1      319.02      360.40      9.25 o 
  -3  10   1      378.38      404.08     11.94 o 
  -2  10   1     8115.66     9045.03    193.92 o 
  -1  10   1     2745.88     3017.12     60.66 o 
   0  10   1     1620.35     1792.08     35.97 o 
   1  10   1        9.47      182.80     13.15 o 
   2  10   1     1099.73     1468.32     41.85 o 
   3  10   1     1509.99     1579.06     34.30 o 
   4  10   1        5.49       27.76      2.78 o 
   5  10   1       97.04      109.16      3.55 o 
   6  10   1      290.24      247.69      4.36 o 
   7  10   1      125.17      116.04      2.85 o 
   8  10   1        7.58        6.14      1.71 o 
   9  10   1      160.02      173.20      4.55 o 
  10  10   1      264.05      281.59      7.37 o 
  11  10   1       22.38       24.31      2.14 o 
 -11  11   1       57.73       51.79      2.94 o 
 -10  11   1       22.13       23.09      2.17 o 
  -9  11   1      137.30      175.22      7.87 o 
  -8  11   1      161.24      160.87      4.46 o 
  -7  11   1       51.18       58.34      2.00 o 
  -6  11   1      296.91      288.08      5.11 o 
  -5  11   1      347.89      381.67      5.81 o 
  -4  11   1      225.88      294.57      8.90 o 
  -3  11   1      166.01      211.82     11.56 o 
  -2  11   1     4246.76     4457.22     95.92 o 
  -1  11   1      746.38      893.07     19.87 o 
   0  11   1      649.18      712.10     33.78 o 
   1  11   1     2802.39     2657.31     73.08 o 
   2  11   1      826.17     1131.68     24.83 o 
   3  11   1     2342.89     2251.94     48.57 o 
   4  11   1     2429.00     2369.91     36.31 o 
   5  11   1     1391.69     1346.18     23.68 o 
   6  11   1        0.11        2.60      1.57 o 
   7  11   1      765.28      714.79     12.22 o 
   8  11   1       69.88       71.64      2.65 o 
   9  11   1      976.30     1085.93     23.29 o 
  10  11   1       24.33       26.06      2.34 o 
  11  11   1        1.42       -0.57      1.68 o 
 -11  12   1      114.49      122.35      4.60 o 
 -10  12   1      174.42      174.63      5.32 o 
  -9  12   1      439.14      483.23     10.79 o 
  -8  12   1      577.79      601.42     13.08 o 
  -7  12   1        1.34        2.59      1.97 o 
  -6  12   1      253.44      262.15      5.05 o 
  -5  12   1     1258.00     1218.70     16.99 o 
  -4  12   1      340.67      357.64      5.35 o 
  -3  12   1       13.88       43.52      1.93 o 
  -2  12   1      616.87      651.75     15.03 o 
   0  12   1      793.20      711.83     18.98 o 
   1  12   1     3643.78     3782.96     95.65 o 
   2  12   1      958.98     1074.35     25.62 o 
   3  12   1        1.56        6.56      1.44 o 
   4  12   1      682.82      659.46     10.63 o 
   5  12   1      581.36      623.29     11.47 o 
   6  12   1      805.91      784.26     14.90 o 
   7  12   1       17.40       19.20      2.01 o 
   8  12   1      230.88      240.33      5.49 o 
   9  12   1      301.99      324.79      7.42 o 
  10  12   1       47.60       40.94      2.40 o 
  11  12   1       19.41       12.93      1.59 o 
 -11  13   1       59.51       55.69      2.74 o 
 -10  13   1      640.50      665.52     16.68 o 
  -9  13   1       19.31       27.13      2.18 o 
  -8  13   1        0.59        2.03      2.04 o 
  -7  13   1      923.55      950.60     18.27 o 
  -6  13   1        0.13        2.87      1.53 o 
  -5  13   1      248.73      268.32      4.51 o 
  -4  13   1      739.34      776.25     10.74 o 
  -3  13   1       16.14       20.33      1.18 o 
  -2  13   1      739.80      755.62     13.28 o 
  -1  13   1        6.29        2.35      2.48 o 
   0  13   1      203.69      254.25      7.42 o 
   1  13   1       43.07       50.07      3.19 o 
   2  13   1       48.97       94.80      4.59 o 
   3  13   1      334.67      359.76      6.17 o 
   4  13   1      542.08      541.65      8.90 o 
   5  13   1      587.45      592.45     11.02 o 
   6  13   1       65.13       65.74      2.46 o 
   7  13   1      487.52      501.31     10.13 o 
   8  13   1       66.71       73.84      2.61 o 
   9  13   1      537.41      557.67     11.49 o 
  10  13   1        0.85        1.91      1.82 o 
  11  13   1       16.13       11.80      1.98 o 
 -10  14   1       49.50       55.33      6.43 o 
  -9  14   1      115.99      132.13      4.38 o 
  -8  14   1      421.29      416.42      9.32 o 
  -7  14   1      219.20      204.37      5.13 o 
  -6  14   1      266.15      315.39      5.85 o 
  -5  14   1      295.12      288.57      4.82 o 
  -4  14   1      119.50      210.83     17.98 o 
  -3  14   1       74.21       76.59      1.95 o 
  -2  14   1      130.88      173.39      4.65 o 
  -1  14   1      125.20      232.16      6.36 o 
   0  14   1     1960.08     2056.25     31.13 o 
   1  14   1     1772.56     1831.01     28.92 o 
   2  14   1     1356.36     1244.34     19.86 o 
   3  14   1        0.85        5.97      1.48 o 
   4  14   1     3355.96     3200.72     53.33 o 
   5  14   1       27.53       32.64      2.17 o 
   6  14   1     1690.14     1725.83     40.16 o 
   7  14   1       51.36       51.85      2.49 o 
   8  14   1      213.15      235.06      5.60 o 
   9  14   1       77.89       82.94      2.80 o 
  10  14   1       58.08       55.59      2.21 o 
 -10  15   1      235.47      243.59      7.10 o 
  -9  15   1      106.86      128.67      7.31 o 
  -8  15   1       10.93       23.00      2.41 o 
  -7  15   1       70.90       58.61      6.28 o 
  -6  15   1      566.32      554.08     10.48 o 
  -5  15   1       60.87       70.73      2.85 o 
  -4  15   1      535.28      487.44      7.58 o 
  -3  15   1      183.67      220.56      4.16 o 
  -2  15   1        9.93        8.13      1.01 o 
  -1  15   1      212.41      229.51      4.14 o 
   0  15   1        4.06        4.75      1.26 o 
   1  15   1      909.21      867.68     13.14 o 
   2  15   1        0.64        1.44      1.38 o 
   3  15   1      737.03      725.91     12.04 o 
   4  15   1      534.26      550.35     10.12 o 
   5  15   1      277.42      282.01      7.03 o 
   6  15   1      176.81      202.63      5.26 o 
   7  15   1     1135.46     1141.52     24.55 o 
   8  15   1        0.26        1.05      1.87 o 
   9  15   1     1041.77     1044.56     20.70 o 
  10  15   1       64.94       58.82      2.64 o 
 -10  16   1        1.18        3.22      1.82 o 
  -9  16   1      141.40      148.07      4.47 o 
  -8  16   1       28.09       23.96      2.26 o 
  -7  16   1      640.35      573.04     14.60 o 
  -6  16   1       11.97        5.19      1.95 o 
  -5  16   1       90.83      104.04      3.31 o 
  -4  16   1       10.08       16.37      1.67 o 
  -3  16   1       24.28       25.38      1.93 o 
  -2  16   1      439.56      420.25      6.77 o 
  -1  16   1        3.09       19.28      4.52 o 
   0  16   1        1.38        4.18      1.25 o 
   1  16   1      870.17      861.88     13.60 o 
   2  16   1      171.81      176.08      3.79 o 
   3  16   1       69.23       79.17      2.46 o 
   4  16   1      403.21      399.36      7.75 o 
   5  16   1      644.99      663.57     14.52 o 
   6  16   1       87.59       80.07      3.22 o 
   7  16   1      103.95      124.56      3.84 o 
   8  16   1       39.64       41.58      2.14 o 
   9  16   1      113.64       99.12      3.22 o 
  10  16   1       55.59       40.99      5.32 o 
  -9  17   1       15.67       17.03      2.00 o 
  -8  17   1      120.18      124.66      4.15 o 
  -7  17   1       13.65       14.39      2.28 o 
  -6  17   1       93.96       95.45      3.30 o 
  -5  17   1       62.29       82.81      4.35 o 
  -4  17   1       19.65       30.13      1.83 o 
  -2  17   1        1.40       10.23      1.85 o 
  -1  17   1      129.28      172.38      4.92 o 
   0  17   1        5.93        7.68      1.52 o 
   1  17   1     1293.55     1203.20     18.73 o 
   2  17   1      450.56      451.67      7.65 o 
   3  17   1     2353.65     2340.44     37.12 o 
   4  17   1       74.65       71.32      2.60 o 
   5  17   1      547.34      547.31     12.48 o 
   6  17   1        0.13        3.36      2.07 o 
   7  17   1      428.71      436.77      9.88 o 
   8  17   1        2.31       -1.11      1.11 o 
   9  17   1      174.24      150.99      3.85 o 
  -9  18   1       91.34       79.95      3.23 o 
  -8  18   1        7.50        6.02      2.00 o 
  -7  18   1      233.95      220.17      5.97 o 
  -6  18   1      826.92      790.73     15.87 o 
  -5  18   1        1.63        2.31      2.04 o 
  -4  18   1      414.39      355.17      7.26 o 
  -3  18   1       92.77      105.36      3.00 o 
  -2  18   1     3039.48     2868.34     43.09 o 
  -1  18   1      170.01      216.98      4.36 o 
   0  18   1     2314.07     2397.99     37.90 o 
   1  18   1      492.87      465.34      8.22 o 
   2  18   1      101.44      285.52     20.37 o 
   3  18   1       23.29       25.09      1.81 o 
   4  18   1        3.75        8.27      1.86 o 
   5  18   1       49.34       49.96      2.62 o 
   6  18   1      397.90      418.73     10.51 o 
   7  18   1      263.02      253.36      6.77 o 
   8  18   1       13.41       13.31      2.14 o 
   9  18   1        3.50        0.73      3.16 o 
  -8  19   1        2.31        0.48      1.94 o 
  -7  19   1        9.60        7.59      2.18 o 
  -6  19   1       13.34       12.39      2.08 o 
  -5  19   1       70.02       59.07      2.52 o 
  -4  19   1      654.34      599.53     12.29 o 
  -3  19   1      227.74      228.14      5.31 o 
  -2  19   1      475.22      515.03      9.39 o 
  -1  19   1       23.03       37.27      2.90 o 
   0  19   1      761.41      806.10     13.34 o 
   1  19   1      373.02      380.86      7.55 o 
   2  19   1     1130.29     1166.96     21.53 o 
   3  19   1      590.75      596.78     13.46 o 
   4  19   1      518.34      581.11     14.24 o 
   5  19   1        4.20        2.30      2.31 o 
   6  19   1       85.02       78.87      3.34 o 
   7  19   1      129.64      130.63      4.64 o 
   8  19   1       40.89       36.41      4.21 o 
  -8  20   1       60.64       47.26      4.12 o 
  -7  20   1        0.74        1.93      2.00 o 
  -6  20   1       43.11       44.66      2.52 o 
  -5  20   1      509.95      521.98     10.71 o 
  -4  20   1      572.72      560.91     11.56 o 
  -3  20   1       10.53       25.93      2.04 o 
  -2  20   1     1478.01     1469.41     27.43 o 
  -1  20   1      309.08      289.72      5.92 o 
   0  20   1      957.31     1005.87     20.44 o 
   1  20   1        4.07       22.19      2.24 o 
   2  20   1      535.60      604.82     12.76 o 
   3  20   1      217.99      195.75      5.43 o 
   4  20   1       61.37       51.37      5.97 o 
   5  20   1        0.08        5.48      2.49 o 
   6  20   1       29.29       23.64      2.46 o 
   7  20   1       72.70       77.52      3.71 o 
   8  20   1       23.76       26.83      2.25 o 
  -7  21   1       64.47       62.59      2.61 o 
  -6  21   1       27.12       38.39      2.34 o 
  -5  21   1      125.24      161.80      4.31 o 
  -4  21   1       12.57       20.17      2.07 o 
  -3  21   1       53.63       87.87      3.95 o 
  -2  21   1      132.46      125.66      3.64 o 
  -1  21   1      372.87      387.29      8.52 o 
   0  21   1       13.00       15.38      1.99 o 
   1  21   1      997.85     1054.32     22.87 o 
   2  21   1        6.81       23.25      2.23 o 
   3  21   1      675.47      697.47     15.40 o 
   4  21   1      301.92      284.42      7.65 o 
   5  21   1      603.24      638.27     15.30 o 
   6  21   1       93.16      102.42      4.16 o 
   7  21   1      160.59      161.65      5.52 o 
  -7  22   1        7.39        5.51      1.81 o 
  -6  22   1      106.50      111.08      3.43 o 
  -5  22   1       20.72       23.01      2.02 o 
  -4  22   1      219.76      229.14      5.42 o 
  -3  22   1        4.37        9.40      1.95 o 
  -2  22   1      309.57      333.82      7.35 o 
  -1  22   1      167.91      191.00      4.38 o 
   0  22   1      149.23      152.15      5.10 o 
   1  22   1      631.11      649.58     14.38 o 
   2  22   1      152.07      170.65      4.86 o 
   3  22   1       34.45       35.70      2.82 o 
   4  22   1      104.02      112.26      4.68 o 
   5  22   1        7.23        7.20      2.23 o 
   6  22   1        2.60        3.34      2.18 o 
   7  22   1       13.92       12.25      2.06 o 
  -6  23   1      190.08      181.75      4.40 o 
  -5  23   1      155.20      165.32      4.32 o 
  -4  23   1      115.91      121.69      3.50 o 
  -3  23   1        2.73        0.80      1.81 o 
  -2  23   1        3.22        2.43      1.87 o 
  -1  23   1       21.15       26.62      1.93 o 
   0  23   1        1.53        3.36      2.09 o 
   1  23   1      124.62      126.86      4.07 o 
   2  23   1       14.81       14.65      2.24 o 
   3  23   1       38.04       40.80      2.85 o 
   4  23   1       28.21       21.62      2.54 o 
   5  23   1       75.89       70.69      3.25 o 
   6  23   1        4.03        4.03      1.95 o 
  -5  24   1       88.54       69.56      2.58 o 
  -4  24   1      161.97      158.86      3.90 o 
  -3  24   1       30.12       35.21      1.99 o 
  -2  24   1      380.43      404.35      8.43 o 
  -1  24   1      109.13      138.74      3.76 o 
   0  24   1      388.88      425.95      9.69 o 
   1  24   1      140.60      160.44      4.46 o 
   2  24   1      363.81      403.72     10.85 o 
   3  24   1        0.41        0.74      2.31 o 
   4  24   1      246.91      256.27      7.27 o 
   5  24   1       76.71       71.97      3.13 o 
  -4  25   1      108.69      111.11      3.82 o 
  -3  25   1       21.73       24.65      1.80 o 
  -2  25   1      145.70      129.74      3.37 o 
  -1  25   1       41.77       42.13      2.16 o 
   0  25   1       61.78       59.77      2.64 o 
   1  25   1       40.71       46.07      3.15 o 
   2  25   1       14.13       18.72      2.29 o 
   3  25   1      103.88      112.10      4.06 o 
   4  25   1        0.10        0.09      2.38 o 
  -2  26   1      140.41      126.49      4.49 o 
  -1  26   1       57.92       91.77      3.26 o 
   0  26   1        1.82        3.03      1.85 o 
   1  26   1      691.62      704.41     22.39 o 
   2  26   1      206.74      221.99      6.93 o 
 -12   0   2        1.15       -1.88      2.43 o 
 -11   0   2       49.93       55.58      3.51 o 
 -10   0   2      713.08      761.43     21.64 o 
  -9   0   2       27.28       24.98      2.42 o 
  -8   0   2       48.22       55.03      2.65 o 
  -7   0   2       47.14       42.41      2.60 o 
  -6   0   2     1195.56     1389.72     47.26 o 
  -5   0   2      520.94      435.91     14.04 o 
  -4   0   2      155.04      130.82      5.49 o 
  -3   0   2     1124.20      982.33     25.79 o 
  -2   0   2        0.32       -3.07      3.07 o 
  -1   0   2     1689.83     1410.89     40.56 o 
   0   0   2        9.05        8.11      1.63 o 
   1   0   2    26554.06    25516.25    633.76 o 
   2   0   2   106494.62    96634.48   5464.96 o 
   3   0   2     3083.05     3135.04     87.12 o 
   4   0   2       24.79       19.76      3.04 o 
   5   0   2      317.07      336.68     12.67 o 
   6   0   2       48.58       35.08      3.08 o 
   7   0   2      268.00      286.37      7.58 o 
   8   0   2      270.13      276.24      7.42 o 
   9   0   2      237.94      248.10      8.18 o 
  10   0   2      441.87      450.85     15.68 o 
  11   0   2       15.01       19.22      3.17 o 
  12   0   2       14.01       13.05      2.78 o 
 -12   1   2       11.97        6.28      1.44 o 
 -11   1   2        3.99        0.52      1.70 o 
 -10   1   2      120.94      150.28      4.02 o 
  -9   1   2      104.55       96.89      2.95 o 
  -8   1   2      104.40       95.97      2.36 o 
  -7   1   2      738.36      723.16     10.44 o 
  -6   1   2      819.01      801.37     19.95 o 
  -5   1   2        5.08        8.68      2.21 o 
  -4   1   2       15.60        3.83      1.91 o 
  -3   1   2      220.32      226.26      5.10 o 
  -2   1   2       29.82       75.82      2.64 o 
  -1   1   2     1062.34      990.46     18.08 o 
   0   1   2     1163.11     1188.71     20.30 o 
   1   1   2    27504.01    26501.79    492.51 o 
   2   1   2     5143.13     5026.08     92.95 o 
   3   1   2    11367.64    11366.28    209.79 o 
   4   1   2      309.17      275.80      8.61 o 
   5   1   2       61.31       59.28      4.95 o 
   6   1   2       34.27       45.71      2.23 o 
   7   1   2      249.95      240.74      4.66 o 
   8   1   2       29.21       31.89      1.72 o 
   9   1   2       55.35       55.05      2.09 o 
  10   1   2       26.87       22.41      2.04 o 
  11   1   2        4.79        1.43      2.11 o 
  12   1   2       18.92       17.27      1.77 o 
 -12   2   2        5.02       12.48      1.87 o 
 -11   2   2      181.66      174.61      4.49 o 
 -10   2   2      248.50      248.08      5.18 o 
  -9   2   2        0.72       -1.83      1.86 o 
  -8   2   2       25.92       27.05      1.77 o 
  -7   2   2       69.45       67.69      1.94 o 
  -6   2   2      308.68      279.79      8.33 o 
  -5   2   2      130.81      155.04      5.03 o 
  -4   2   2       19.49       26.11      2.26 o 
  -3   2   2      411.65      376.03      8.06 o 
  -2   2   2       67.73       95.32      3.06 o 
  -1   2   2     1651.19     1575.26     28.50 o 
   0   2   2       38.83       37.17      1.47 o 
   1   2   2     1721.18     1812.55     30.68 o 
   2   2   2      184.86      298.92      5.83 o 
   3   2   2     4375.75     4175.06     74.32 o 
   4   2   2        0.35       -0.31      1.95 o 
   5   2   2      618.72      604.86     13.65 o 
   6   2   2        2.81       13.49      1.79 o 
   7   2   2      157.95      157.36      3.40 o 
   8   2   2       74.47       67.51      2.26 o 
   9   2   2      156.32      162.20      4.56 o 
  10   2   2        0.37       -0.11      1.83 o 
  11   2   2        2.28        3.39      2.12 o 
  12   2   2       10.05        6.98      1.69 o 
 -12   3   2      395.64      374.75     11.57 o 
 -11   3   2       36.83       29.56      2.16 o 
 -10   3   2      316.56      339.29      7.41 o 
  -9   3   2      232.87      240.10      5.08 o 
  -8   3   2      418.10      411.63      7.39 o 
  -7   3   2      169.99      186.97      3.61 o 
  -6   3   2       18.89       14.43      1.70 o 
  -5   3   2       52.91       61.45      3.03 o 
  -4   3   2     1050.67     1104.48     21.64 o 
  -3   3   2        2.51        5.27      1.95 o 
  -2   3   2     1739.96     1694.94     32.44 o 
  -1   3   2      877.36      756.48     13.26 o 
   0   3   2     1694.50     1723.17     32.30 o 
   1   3   2    22912.79    21141.40    394.12 o 
   2   3   2     2761.86     2603.85     45.89 o 
   3   3   2     9239.36     8774.37    166.17 o 
   4   3   2      178.70      238.33      6.16 o 
   5   3   2      775.64      735.52     17.71 o 
   6   3   2      116.85       91.42      2.67 o 
   7   3   2     1095.07     1075.36     18.43 o 
   8   3   2        1.42       -1.18      1.18 o 
   9   3   2       85.85       99.18      3.55 o 
  10   3   2      103.25      103.71      4.01 o 
  11   3   2      262.67      296.24      7.51 o 
  12   3   2       62.48       53.55      2.29 o 
 -12   4   2       77.05       87.40      3.15 o 
 -11   4   2      101.78      107.29      3.73 o 
 -10   4   2      349.54      331.60      8.26 o 
  -9   4   2        9.31        6.25      2.46 o 
  -8   4   2       19.13       19.16      1.85 o 
  -7   4   2      533.40      528.07      8.35 o 
  -6   4   2      869.58      808.69     14.16 o 
  -5   4   2      265.15      229.19      6.09 o 
  -4   4   2      609.72      635.66     13.69 o 
  -3   4   2      106.57      106.64      3.50 o 
  -2   4   2     1036.25     1000.90     18.33 o 
  -1   4   2      273.84      305.37      5.86 o 
   0   4   2       51.17       20.60      1.90 o 
   1   4   2      102.26       81.96      2.73 o 
   2   4   2     2556.57     2281.37     40.23 o 
   3   4   2       66.15       46.18      2.08 o 
   4   4   2       34.42       59.99      2.69 o 
   5   4   2     1033.87      975.66     23.16 o 
   6   4   2      136.14      139.21      3.80 o 
   7   4   2       85.87      100.32      2.94 o 
   8   4   2      236.77      245.76      6.69 o 
   9   4   2      229.76      212.51      5.47 o 
  10   4   2       94.88      109.50      3.41 o 
  11   4   2        0.45        4.27      2.14 o 
  12   4   2      141.73      145.77      4.15 o 
 -12   5   2       48.64       38.93      1.89 o 
 -11   5   2      287.96      288.76      8.18 o 
 -10   5   2       82.53       89.14      3.14 o 
  -9   5   2      982.05     1010.77     25.61 o 
  -8   5   2      105.95      112.37      3.61 o 
  -7   5   2      268.38      252.97      5.54 o 
  -6   5   2       33.92       48.88      1.92 o 
  -5   5   2      156.57      170.71      5.49 o 
  -4   5   2       47.03       39.67      2.73 o 
  -3   5   2       31.29       26.38      2.16 o 
  -2   5   2      721.27      770.35     13.68 o 
  -1   5   2      326.69      328.52      6.51 o 
   0   5   2     1999.26     1931.46     41.34 o 
   1   5   2     3381.16     3450.86     64.43 o 
   2   5   2     1226.33     1258.09     26.82 o 
   3   5   2       17.88       15.18      1.59 o 
   4   5   2     1129.48     1106.88     28.26 o 
   5   5   2     1247.38     1310.81     30.72 o 
   6   5   2        4.05        6.86      1.41 o 
   7   5   2       37.86       33.66      1.83 o 
   8   5   2      158.08      161.01      4.43 o 
   9   5   2        6.16        6.53      2.08 o 
  10   5   2       55.65       47.56      2.26 o 
  11   5   2      164.86      168.48      4.82 o 
  12   5   2        1.07        0.94      2.41 o 
 -12   6   2      174.22      169.74      4.52 o 
 -11   6   2      101.13      114.12      4.36 o 
 -10   6   2      143.67      161.03      5.74 o 
  -9   6   2      549.23      586.90     14.01 o 
  -8   6   2      453.68      505.35     10.50 o 
  -7   6   2      112.40      129.64      3.76 o 
  -6   6   2      188.58      191.96      4.20 o 
  -5   6   2      376.01      345.72      9.68 o 
  -4   6   2      275.03      280.66      7.02 o 
  -3   6   2      602.09      750.34     14.95 o 
  -2   6   2       36.88       34.66      2.12 o 
  -1   6   2      693.73      694.72     14.48 o 
   0   6   2      160.43      145.37      4.05 o 
   1   6   2     4243.85     4039.10     75.32 o 
   2   6   2     1499.33     1383.68     29.50 o 
   3   6   2      196.26      204.27      4.42 o 
   4   6   2     1088.26      975.47     22.79 o 
   5   6   2      313.60      291.20      8.24 o 
   6   6   2      345.10      303.42      5.81 o 
   7   6   2      784.08      705.80     13.00 o 
   8   6   2      369.11      366.88     10.56 o 
   9   6   2        0.54        2.73      2.07 o 
  10   6   2       23.64       18.40      2.09 o 
  11   6   2       78.14       76.90      2.95 o 
  12   6   2       57.75       42.89      2.41 o 
 -12   7   2       40.08       46.91      2.81 o 
 -11   7   2       50.15       56.85      2.68 o 
 -10   7   2      142.36      155.40      4.62 o 
  -9   7   2     1207.28     1258.48     26.40 o 
  -8   7   2     1714.96     1762.93     33.04 o 
  -7   7   2       67.24       72.60      2.65 o 
  -6   7   2       18.16       26.79      1.90 o 
  -5   7   2       45.31       35.84      3.36 o 
  -4   7   2       84.50       60.93      3.57 o 
  -3   7   2       49.98       73.30      3.27 o 
  -2   7   2      586.13      544.89     15.72 o 
  -1   7   2     1358.70     1349.60     26.04 o 
   0   7   2     1370.90     1547.96     31.26 o 
   1   7   2     3144.20     2960.99     55.39 o 
   2   7   2        2.43       14.21      2.23 o 
   3   7   2     1547.76     1401.22     28.16 o 
   4   7   2     1230.82     1173.59     27.44 o 
   5   7   2     2951.14     2807.63     55.50 o 
   6   7   2      251.91      281.90      5.14 o 
   7   7   2       67.24       57.21      1.98 o 
   8   7   2      234.32      238.90      5.24 o 
   9   7   2      104.15       99.89      3.59 o 
  10   7   2        0.11        2.06      1.81 o 
  11   7   2       41.37       38.87      1.81 o 
  12   7   2      281.90      241.77     16.34 o 
 -12   8   2       32.66       31.05      1.97 o 
 -11   8   2        7.48        5.48      1.66 o 
 -10   8   2        2.01        4.07      1.49 o 
  -9   8   2      134.53      121.99      4.01 o 
  -8   8   2      101.81      105.82      3.87 o 
  -7   8   2       31.12       30.12      2.21 o 
  -6   8   2      258.38      267.27      5.22 o 
  -5   8   2       11.41        1.59      1.47 o 
  -4   8   2       77.99       97.16      4.32 o 
  -3   8   2       14.39       16.00      2.43 o 
  -2   8   2     4826.09     5066.29    108.69 o 
  -1   8   2       57.23       56.31      2.49 o 
   0   8   2      754.68      781.42     16.21 o 
   1   8   2       86.71       85.68      3.08 o 
   2   8   2     1621.72     1573.01     36.48 o 
   3   8   2       42.30       32.72      1.94 o 
   4   8   2      927.08      887.34     21.04 o 
   5   8   2      729.34      647.75     10.97 o 
   6   8   2     1324.39     1276.99     21.23 o 
   7   8   2        0.12        0.06      1.51 o 
   8   8   2       74.65       75.10      2.76 o 
   9   8   2       58.23       47.80      2.28 o 
  10   8   2      183.65      188.42      4.71 o 
  11   8   2       14.10        9.42      1.77 o 
 -11   9   2       44.81       46.49      2.90 o 
 -10   9   2      204.07      235.40      7.87 o 
  -9   9   2        9.00        6.10      1.93 o 
  -8   9   2       11.55        8.73      2.38 o 
  -7   9   2      298.62      333.51      7.30 o 
  -6   9   2        2.62        3.45      1.60 o 
  -5   9   2      286.86      298.11      5.80 o 
  -4   9   2     2527.02     2479.14     58.32 o 
  -3   9   2      790.81      895.04     20.17 o 
  -2   9   2     4251.59     4589.99     92.23 o 
  -1   9   2     1179.38     1253.96     25.83 o 
   0   9   2      574.39      497.38     10.04 o 
   1   9   2      967.62      948.26     22.45 o 
   2   9   2      372.26      318.71      9.01 o 
   3   9   2        1.04        0.45      2.29 o 
   4   9   2      799.12      816.90     22.42 o 
   5   9   2     1946.43     1875.07     35.28 o 
   6   9   2       50.25       44.55      1.81 o 
   7   9   2      800.27      754.67     12.18 o 
   8   9   2       54.22       55.41      2.34 o 
   9   9   2      187.90      190.15      4.76 o 
  10   9   2       36.48       37.72      2.38 o 
  11   9   2       48.45       50.04      2.30 o 
 -11  10   2       56.17       61.19      2.55 o 
 -10  10   2        5.33        4.71      1.96 o 
  -9  10   2      485.51      489.68     10.97 o 
  -8  10   2        6.17        2.89      1.93 o 
  -7  10   2     2606.95     2671.76     47.07 o 
  -6  10   2        7.84       11.78      1.60 o 
  -5  10   2      321.03      289.34      5.26 o 
  -4  10   2        5.23        9.24      1.67 o 
  -3  10   2      230.54      289.58      7.76 o 
  -2  10   2     1659.68     1765.57     38.60 o 
  -1  10   2      466.25      357.27     13.22 o 
   0  10   2     5544.64     5341.82    105.97 o 
   1  10   2       21.23       14.79      2.14 o 
   2  10   2      917.28      885.07     21.07 o 
   3  10   2     2131.61     2056.55     47.99 o 
   4  10   2     3787.66     3590.89     65.79 o 
   5  10   2      524.50      454.85      7.76 o 
   6  10   2       51.24       55.35      2.02 o 
   7  10   2      257.48      281.49      5.10 o 
   8  10   2       96.18      106.43      3.14 o 
   9  10   2       66.50       58.34      2.47 o 
  10  10   2      435.02      472.17     11.49 o 
  11  10   2       94.80       86.28      4.02 o 
 -11  11   2       49.85       52.39      2.31 o 
 -10  11   2       12.74       12.71      1.71 o 
  -9  11   2       63.27       66.40      2.76 o 
  -8  11   2      326.57      305.40      6.86 o 
  -7  11   2     2903.31     2946.00     46.34 o 
  -6  11   2       37.23       33.07      1.73 o 
  -5  11   2      221.14      199.52      3.71 o 
  -4  11   2      276.37      265.32      4.33 o 
  -3  11   2        0.84        3.93      2.56 o 
  -2  11   2      374.42      434.43     10.61 o 
  -1  11   2      262.98      318.99      8.15 o 
   0  11   2      143.44      148.88      5.47 o 
   1  11   2     1053.09     1064.19     23.30 o 
   2  11   2        0.71        3.63      2.53 o 
   3  11   2     1814.89     1745.63     29.40 o 
   4  11   2       15.80       29.68      1.46 o 
   5  11   2        5.16        7.58      1.50 o 
   6  11   2      996.57      957.31     15.58 o 
   7  11   2       54.05       52.05      2.21 o 
   8  11   2       17.86       12.66      1.78 o 
   9  11   2      115.99      116.82      4.33 o 
  10  11   2       52.17       47.18      2.48 o 
  11  11   2      446.40      421.29     12.22 o 
 -11  12   2        0.31        1.55      1.59 o 
 -10  12   2        2.83        0.88      2.01 o 
  -9  12   2       12.09       14.46      1.70 o 
  -8  12   2      107.97      124.45      4.07 o 
  -7  12   2     1757.78     1812.84     29.61 o 
  -6  12   2        2.54        2.97      1.50 o 
  -5  12   2     1837.19     1750.61     24.91 o 
  -4  12   2       36.40       39.33      1.60 o 
  -3  12   2      394.88      309.12      5.47 o 
  -2  12   2       11.10       20.95      2.47 o 
  -1  12   2      256.31      228.79      6.82 o 
   0  12   2       35.57       39.99      3.29 o 
   1  12   2     1034.30      953.01     22.95 o 
   2  12   2      444.63      423.95      8.12 o 
   3  12   2        2.53        2.67      1.47 o 
   4  12   2        0.77        0.46      1.32 o 
   5  12   2       21.94       22.26      1.69 o 
   6  12   2        7.31       10.09      1.84 o 
   7  12   2       13.37       10.21      2.01 o 
   8  12   2      283.94      270.59      7.17 o 
   9  12   2      397.66      420.42     10.42 o 
  10  12   2       95.41      101.70      3.58 o 
  11  12   2      136.74      104.29      9.30 o 
 -11  13   2        4.78        1.46      2.07 o 
 -10  13   2        7.76       11.70      2.01 o 
  -9  13   2        1.17        4.13      2.31 o 
  -8  13   2       64.29       58.23      3.70 o 
  -7  13   2        1.28        0.99      1.80 o 
  -6  13   2       14.85       12.27      1.45 o 
  -5  13   2        5.14        4.89      1.49 o 
  -4  13   2     2238.21     2097.08     28.92 o 
  -3  13   2      748.04      764.97     13.11 o 
  -2  13   2     1399.51     1299.46     19.31 o 
  -1  13   2        0.51        4.32      1.54 o 
   0  13   2     2133.53     2094.02     36.02 o 
   1  13   2       75.74       94.96      2.86 o 
   2  13   2      267.20      261.99      6.32 o 
   3  13   2      206.36      227.39      5.13 o 
   4  13   2       24.32       27.62      1.87 o 
   5  13   2      138.75      134.44      4.12 o 
   6  13   2      264.40      258.98      5.95 o 
   7  13   2     1002.85     1035.41     21.72 o 
   8  13   2       79.15       64.96      2.59 o 
   9  13   2       22.20       25.46      2.38 o 
  10  13   2       28.16       25.69      1.86 o 
 -10  14   2       19.21       16.38      1.94 o 
  -9  14   2      382.34      402.55      9.80 o 
  -8  14   2      341.25      345.80      9.78 o 
  -7  14   2      341.46      345.70      7.64 o 
  -6  14   2      341.02      318.98      6.16 o 
  -5  14   2       84.53       84.98      2.32 o 
  -4  14   2       68.65       54.48      1.77 o 
  -3  14   2      200.36      160.30      3.10 o 
  -2  14   2      140.56      130.07      2.77 o 
  -1  14   2     1100.57      991.88     15.40 o 
   0  14   2       32.64       43.51      1.73 o 
   1  14   2       57.53       80.68      5.59 o 
   2  14   2      139.92      136.76      3.44 o 
   3  14   2       40.62       38.02      2.00 o 
   4  14   2      681.67      664.89     12.90 o 
   5  14   2       10.51        8.88      2.02 o 
   6  14   2       37.13       41.58      2.47 o 
   7  14   2        0.06       -2.26      2.26 o 
   8  14   2       26.94       21.95      2.20 o 
   9  14   2      109.98      108.96      3.87 o 
  10  14   2      127.04      115.92      3.50 o 
 -10  15   2       78.49       73.74      2.95 o 
  -9  15   2       62.52       66.47      2.96 o 
  -8  15   2      185.79      199.39      5.83 o 
  -7  15   2      190.02      190.50      4.89 o 
  -6  15   2        0.45        1.19      1.78 o 
  -5  15   2       77.91       74.14      2.27 o 
  -4  15   2      431.06      399.07      6.24 o 
  -3  15   2       10.05       17.68      1.34 o 
  -2  15   2      960.88      886.88     13.37 o 
  -1  15   2      741.92      734.13     11.66 o 
   0  15   2      341.32      343.45      6.18 o 
   1  15   2      153.28      176.02      4.70 o 
   2  15   2       53.71       65.69      3.31 o 
   3  15   2        1.49        1.64      1.79 o 
   4  15   2      791.35      798.70     15.28 o 
   5  15   2        3.22        4.81      1.85 o 
   6  15   2      642.64      704.44     15.74 o 
   7  15   2      170.67      163.01      4.91 o 
   8  15   2      126.77      126.90      5.02 o 
   9  15   2       36.83       44.33      3.02 o 
  10  15   2       33.16       20.14      3.14 o 
 -10  16   2       71.88       80.35      5.17 o 
  -9  16   2      106.66      119.39      4.19 o 
  -8  16   2        5.69        4.03      2.48 o 
  -7  16   2      305.36      331.62      7.33 o 
  -6  16   2       98.25       97.53      3.19 o 
  -5  16   2     1006.82      995.03     22.68 o 
  -4  16   2       62.44       70.67      4.04 o 
  -3  16   2      204.17      178.26      3.40 o 
  -2  16   2       87.69       98.96      2.72 o 
  -1  16   2     3128.47     3051.01     46.27 o 
   0  16   2      545.68      566.06      9.97 o 
   1  16   2      701.85      771.84     18.12 o 
   2  16   2      303.00      323.19      6.17 o 
   3  16   2        4.45       10.71      1.98 o 
   4  16   2     2537.00     2560.35     46.13 o 
   5  16   2       43.75       57.05      2.77 o 
   6  16   2      496.98      546.69     12.39 o 
   7  16   2        7.85        7.16      2.04 o 
   8  16   2      262.13      269.50      7.12 o 
   9  16   2      293.64      284.37      8.90 o 
  -9  17   2        0.62        1.81      1.83 o 
  -8  17   2      541.30      571.33     13.36 o 
  -7  17   2        0.39        2.38      2.11 o 
  -6  17   2       56.27       52.59      2.39 o 
  -5  17   2       52.51       54.07      2.56 o 
  -4  17   2       91.70      121.17      4.04 o 
  -3  17   2       83.38       88.05      2.94 o 
  -2  17   2      116.27      100.13      2.80 o 
  -1  17   2      190.78      193.95      4.78 o 
   0  17   2     1780.27     1836.80     28.28 o 
   1  17   2      442.76      464.43      7.87 o 
   2  17   2       16.67       11.87      1.69 o 
   3  17   2      914.14      902.36     16.90 o 
   4  17   2     1619.75     1643.59     33.35 o 
   5  17   2       10.74        6.30      2.21 o 
   6  17   2       21.81       20.66      2.38 o 
   7  17   2       10.17        5.83      2.23 o 
   8  17   2        3.17       -1.16      1.95 o 
   9  17   2      100.50       99.53      4.82 o 
  -9  18   2      137.00      157.02      4.54 o 
  -8  18   2        8.75        0.88      2.01 o 
  -7  18   2      138.59      132.69      4.48 o 
  -6  18   2       79.68       68.80      2.98 o 
  -5  18   2        8.97        4.11      2.02 o 
  -4  18   2       74.94       56.72      2.49 o 
  -3  18   2       35.81       29.19      2.36 o 
  -2  18   2      221.49      212.35      4.62 o 
  -1  18   2        1.60        7.59      2.46 o 
   0  18   2     2203.56     2295.36     36.32 o 
   1  18   2     1885.87     1919.68     30.60 o 
   2  18   2      295.56      304.70      6.42 o 
   3  18   2     1992.20     2047.11     41.27 o 
   4  18   2      879.42      906.29     19.99 o 
   5  18   2       28.32       38.03      2.48 o 
   6  18   2        0.91        0.07      2.18 o 
   7  18   2        0.09       -1.91      1.91 o 
   8  18   2       13.49        8.46      2.12 o 
   9  18   2        0.32       -0.62      2.43 o 
  -8  19   2       49.00       51.35      2.61 o 
  -7  19   2       19.50       28.99      2.66 o 
  -6  19   2       54.00       65.29      2.55 o 
  -5  19   2       21.99       14.53      2.00 o 
  -4  19   2       10.43       13.38      2.06 o 
  -3  19   2        1.95       -0.17      1.77 o 
  -2  19   2        4.29       -0.50      1.83 o 
  -1  19   2      200.84      187.31      4.67 o 
   0  19   2       58.44       71.15      2.72 o 
   1  19   2      261.03      257.51      5.80 o 
   2  19   2        1.49       -1.56      1.77 o 
   3  19   2      111.18      114.30      3.96 o 
   4  19   2       10.38        6.49      2.05 o 
   5  19   2       19.22       15.53      2.08 o 
   6  19   2       35.73       33.21      2.42 o 
   7  19   2      101.99      108.63      4.10 o 
   8  19   2       22.30       18.01      2.44 o 
  -8  20   2      183.96      172.97      4.90 o 
  -7  20   2       44.42       51.91      2.71 o 
  -6  20   2      151.81      157.24      4.43 o 
  -5  20   2        1.50        0.18      2.01 o 
  -4  20   2        3.17       -1.24      1.93 o 
  -3  20   2        9.09        8.51      1.88 o 
  -2  20   2        0.48        6.40      2.92 o 
  -1  20   2      117.12      156.47      4.45 o 
   0  20   2       35.72       51.71      2.61 o 
   1  20   2      286.29      307.60      7.51 o 
   2  20   2     2045.84     2017.68     43.61 o 
   3  20   2      185.78      182.07      7.63 o 
   4  20   2      486.30      493.26     13.62 o 
   5  20   2        3.55        3.97      2.37 o 
   6  20   2      263.83      251.28      6.78 o 
   7  20   2       15.86       16.06      2.26 o 
   8  20   2      204.53      194.69     11.99 o 
  -7  21   2       80.56       68.48      2.98 o 
  -6  21   2       39.11       38.09      2.48 o 
  -5  21   2       25.02       25.43      2.03 o 
  -4  21   2        8.68        4.25      1.92 o 
  -3  21   2      233.42      219.84      5.24 o 
  -2  21   2       70.16       55.20      2.62 o 
  -1  21   2      136.52      125.42      3.93 o 
   0  21   2      358.44      363.98      8.64 o 
   1  21   2      182.03      194.17      5.36 o 
   2  21   2      132.22      134.75      6.15 o 
   3  21   2      130.25      138.97      4.89 o 
   4  21   2       14.05       16.34      2.58 o 
   5  21   2      263.34      261.92      7.01 o 
   6  21   2      255.13      245.31      6.53 o 
   7  21   2       18.75       16.92      2.64 o 
  -7  22   2       21.51       19.25      1.86 o 
  -6  22   2      173.70      153.66      4.38 o 
  -5  22   2       96.01       95.09      3.34 o 
  -4  22   2      221.26      222.24      5.22 o 
  -3  22   2      627.07      609.24     12.36 o 
  -2  22   2      937.29      960.59     22.29 o 
  -1  22   2      405.81      431.34      9.87 o 
   0  22   2        8.94       16.61      2.17 o 
   1  22   2      312.58      337.92      8.75 o 
   2  22   2       15.71       24.30      3.64 o 
   3  22   2      209.64      233.43      7.09 o 
   4  22   2      102.56      117.99      4.25 o 
   5  22   2      129.74      140.75      4.51 o 
   6  22   2      502.32      458.94     13.37 o 
  -6  23   2        3.60        0.56      1.78 o 
  -5  23   2       11.64        1.66      1.74 o 
  -4  23   2       65.05       75.28      2.84 o 
  -3  23   2        0.85       -1.31      1.83 o 
  -2  23   2       15.43       23.38      2.37 o 
  -1  23   2        2.75        9.46      1.96 o 
   0  23   2       72.14       94.82      3.84 o 
   1  23   2      473.62      485.01     11.88 o 
   2  23   2      436.19      472.00     11.50 o 
   3  23   2      225.36      256.35      7.51 o 
   4  23   2      336.60      355.36      9.66 o 
   5  23   2       26.34       25.73      2.35 o 
   6  23   2        1.48       -1.20      2.17 o 
  -5  24   2      122.55      111.79      4.33 o 
  -4  24   2      268.86      298.78      6.77 o 
  -3  24   2        7.99        3.59      2.55 o 
  -2  24   2       20.40       23.87      2.60 o 
  -1  24   2       68.89       69.86      4.26 o 
   0  24   2      159.05      160.07      6.27 o 
   1  24   2       69.73       66.60      2.92 o 
   2  24   2       23.10       23.54      2.47 o 
   3  24   2        0.13       -2.11      2.11 o 
   4  24   2      136.72      129.69      4.36 o 
   5  24   2        3.65       -1.71      1.71 o 
  -4  25   2       48.99       49.29      3.28 o 
  -3  25   2        8.57        8.82      2.15 o 
  -2  25   2      530.74      539.12     15.42 o 
  -1  25   2        2.53        5.25      2.40 o 
   0  25   2      238.31      252.48      7.33 o 
   1  25   2       54.14       59.20      4.12 o 
   2  25   2      106.97      125.50      4.81 o 
   3  25   2      134.15      132.89      4.38 o 
  -2  26   2       76.90       80.97      3.42 o 
  -1  26   2      539.75      502.59     14.29 o 
   0  26   2      107.90      126.96      8.23 o 
   1  26   2      215.74      225.48     10.70 o 
 -12   1   3        1.61        0.20      1.78 o 
 -11   1   3        0.64        1.57      2.29 o 
 -10   1   3       22.31       15.67      1.88 o 
  -9   1   3      192.57      182.04      4.00 o 
  -8   1   3       45.52       38.13      2.04 o 
  -7   1   3      245.68      225.02      4.35 o 
  -6   1   3       40.94       63.77      1.95 o 
  -5   1   3      819.23      832.10     17.90 o 
  -4   1   3      237.10      353.36      8.40 o 
  -3   1   3     4062.00     4224.08     85.04 o 
  -2   1   3     3345.29     3216.80     64.87 o 
  -1   1   3      168.56      151.98      3.85 o 
   0   1   3     2805.37     2602.85     44.12 o 
   1   1   3     6180.14     6217.76    123.04 o 
   2   1   3     6840.08     6372.67    124.74 o 
   3   1   3      446.67      446.46     10.16 o 
   4   1   3        3.28        5.17      2.29 o 
   5   1   3       21.40       26.49      3.56 o 
   6   1   3      200.71      179.45      3.30 o 
   7   1   3      107.20       93.46      2.29 o 
   8   1   3      282.32      302.89      5.74 o 
   9   1   3      273.66      285.21      6.95 o 
  10   1   3        8.64        7.19      2.23 o 
  11   1   3      305.70      329.40      8.12 o 
  12   1   3        0.11       -1.44      1.44 o 
 -12   2   3       45.66       50.32      4.18 o 
 -11   2   3      116.63      104.33      3.99 o 
 -10   2   3       87.88       79.54      2.71 o 
  -9   2   3        3.72        6.06      1.87 o 
  -8   2   3       48.44       43.80      2.04 o 
  -7   2   3      247.57      250.15      4.79 o 
  -6   2   3      267.58      232.76      5.29 o 
  -5   2   3     1122.08     1191.32     24.92 o 
  -4   2   3     2485.44     2777.97     60.85 o 
  -3   2   3      721.84      558.18     11.43 o 
  -2   2   3      520.34      615.25     12.33 o 
  -1   2   3     5339.56     5065.40     90.48 o 
   0   2   3     1993.48     1890.85     33.81 o 
   1   2   3     4554.12     4386.34     77.28 o 
   2   2   3       37.19       33.49      1.83 o 
   3   2   3      475.52      485.77     10.98 o 
   4   2   3     1691.87     1781.08     45.07 o 
   5   2   3     4271.90     4357.57    107.86 o 
   6   2   3       14.16        8.62      1.31 o 
   7   2   3       52.64       49.35      1.86 o 
   8   2   3       20.07       19.66      1.71 o 
   9   2   3       82.43       82.14      3.52 o 
  10   2   3       26.39       20.48      2.15 o 
  11   2   3        8.35       10.70      2.06 o 
  12   2   3        5.49       11.44      1.50 o 
 -12   3   3        0.00       -0.89      1.13 o 
 -11   3   3       95.73      106.26      4.11 o 
 -10   3   3        8.42        8.93      1.93 o 
  -9   3   3       29.34       34.99      2.49 o 
  -8   3   3        3.73        2.99      1.94 o 
  -7   3   3      332.05      320.06      5.74 o 
  -6   3   3        6.76        3.80      1.51 o 
  -5   3   3      984.65     1031.62     23.27 o 
  -4   3   3     4048.29     4325.62     87.31 o 
  -3   3   3      302.36      306.05      6.89 o 
  -2   3   3      320.50      332.32      7.21 o 
  -1   3   3       75.71       60.82      2.16 o 
   0   3   3       25.29       21.80      1.59 o 
   1   3   3        0.13        0.40      1.33 o 
   2   3   3      233.68      221.49      4.93 o 
   3   3   3      759.25      805.49     18.88 o 
   4   3   3       67.51       75.15      3.05 o 
   5   3   3      881.55      898.08     23.29 o 
   6   3   3      438.59      432.51      6.78 o 
   7   3   3      291.77      297.32      5.38 o 
   8   3   3      107.24       94.09      3.04 o 
   9   3   3       17.16       20.40      1.97 o 
  10   3   3       39.84       40.52      2.37 o 
  11   3   3       20.82       25.03      2.15 o 
  12   3   3       23.06       19.41      1.65 o 
 -12   4   3       97.93       84.00      7.36 o 
 -11   4   3      341.75      322.89      9.36 o 
 -10   4   3      459.32      456.76      9.08 o 
  -9   4   3        1.33        6.81      2.24 o 
  -8   4   3       50.99       49.52      2.10 o 
  -7   4   3       89.89       78.58      2.46 o 
  -6   4   3      137.94      125.35      2.92 o 
  -5   4   3     1048.75     1056.57     25.83 o 
  -4   4   3      466.51      433.43     11.37 o 
  -3   4   3     1833.98     1834.89     45.00 o 
  -2   4   3       22.65       13.00      1.94 o 
  -1   4   3     3067.95     2786.25     47.60 o 
   0   4   3     1158.37     1183.33     23.83 o 
   1   4   3      187.94      222.97      5.45 o 
   2   4   3      229.45      217.02      5.34 o 
   3   4   3       76.57       57.01      3.06 o 
   4   4   3     4697.95     4658.38    105.17 o 
   5   4   3      257.99      237.83      5.41 o 
   6   4   3      658.28      676.54     10.20 o 
   7   4   3      249.77      231.14      4.91 o 
   8   4   3        3.36        5.23      1.83 o 
   9   4   3       34.49       33.10      2.08 o 
  10   4   3      156.10      163.86      4.55 o 
  11   4   3        4.58        3.24      1.94 o 
 -12   5   3      119.45      122.37      5.34 o 
 -11   5   3        0.54        1.86      1.44 o 
 -10   5   3      119.98      116.23      3.42 o 
  -9   5   3      361.90      353.31      9.92 o 
  -8   5   3      413.32      398.46      8.54 o 
  -7   5   3      407.64      340.41      6.27 o 
  -6   5   3      163.47      139.31      3.06 o 
  -5   5   3       35.13       39.51      3.64 o 
  -4   5   3      692.40      588.51     14.97 o 
  -3   5   3      666.18      686.72     14.76 o 
  -2   5   3     4170.17     4040.46     76.42 o 
  -1   5   3      870.26      815.58     14.99 o 
   0   5   3     4033.02     3910.60     82.61 o 
   1   5   3      272.07      278.97      6.47 o 
   2   5   3     2628.33     2442.77     60.68 o 
   3   5   3     2284.25     2213.94     50.29 o 
   4   5   3       25.01       10.44      2.28 o 
   5   5   3      543.00      511.87     13.83 o 
   6   5   3        2.18        4.49      1.56 o 
   7   5   3        2.17        1.46      1.74 o 
   8   5   3      367.68      353.23      9.57 o 
   9   5   3       98.60      100.10      3.38 o 
  10   5   3       22.88       22.27      2.16 o 
  11   5   3      187.68      194.18      5.21 o 
 -12   6   3       37.46       27.73      2.71 o 
 -11   6   3        0.44       -1.33      1.33 o 
 -10   6   3      162.38      141.86      3.97 o 
  -9   6   3      115.22      119.60      5.06 o 
  -8   6   3      317.49      316.86      7.13 o 
  -7   6   3      526.68      532.90     10.05 o 
  -6   6   3      425.21      389.98      6.44 o 
  -5   6   3       42.64       33.27      2.04 o 
  -4   6   3       27.76       38.00      3.04 o 
  -3   6   3     1298.80     1289.39     26.69 o 
  -2   6   3     1839.24     1969.09     45.12 o 
  -1   6   3     2469.75     2340.55     39.91 o 
   0   6   3      533.22      551.94     10.98 o 
   1   6   3      656.84      638.52     12.55 o 
   2   6   3      682.05      654.73     15.64 o 
   3   6   3      385.77      298.40      8.00 o 
   4   6   3      562.94      558.41     12.59 o 
   5   6   3       52.08       62.84      2.05 o 
   6   6   3      736.27      686.85     12.62 o 
   7   6   3      225.76      201.90      4.52 o 
   8   6   3        5.75        5.37      2.01 o 
   9   6   3      357.21      374.43      8.08 o 
  10   6   3        0.17       -0.98      1.61 o 
  11   6   3       28.87       29.91      2.05 o 
 -12   7   3        8.04        7.21      2.67 o 
 -11   7   3       13.20       13.09      1.64 o 
 -10   7   3       44.08       49.71      2.43 o 
  -9   7   3      348.40      345.84      8.12 o 
  -8   7   3       62.07       64.44      2.78 o 
  -7   7   3      740.71      736.25     13.66 o 
  -6   7   3        5.21       -0.62      1.42 o 
  -5   7   3     2068.87     1950.96     30.54 o 
  -4   7   3        3.52        5.99      3.01 o 
  -3   7   3      472.51      430.82     11.48 o 
  -2   7   3       75.00       80.64      3.28 o 
  -1   7   3      727.32      748.57     15.73 o 
   0   7   3       24.19       40.47      2.24 o 
   1   7   3      150.37      179.94      4.53 o 
   2   7   3      621.15      660.71     15.83 o 
   3   7   3      301.49      299.24      7.44 o 
   4   7   3      305.61      349.87     10.26 o 
   5   7   3      397.59      313.82      5.57 o 
   6   7   3      380.38      360.54      7.87 o 
   7   7   3        2.62        6.55      1.88 o 
   8   7   3      366.32      387.63      8.83 o 
   9   7   3        0.56       -1.97      1.97 o 
  10   7   3       80.98       85.37      3.67 o 
  11   7   3       14.99       16.47      1.59 o 
 -11   8   3       11.64       13.14      1.95 o 
 -10   8   3      185.06      187.53      4.52 o 
  -9   8   3      660.45      677.47     19.68 o 
  -8   8   3      973.70     1015.65     20.64 o 
  -7   8   3     1041.49     1027.64     17.94 o 
  -6   8   3      772.38      709.86     12.18 o 
  -5   8   3      382.46      390.95      6.61 o 
  -4   8   3      301.88      285.68      8.57 o 
  -3   8   3        4.86        0.61      3.00 o 
  -2   8   3      300.69      361.95      8.98 o 
  -1   8   3      155.02      246.04      6.18 o 
   0   8   3     1209.66     1238.63     25.27 o 
   1   8   3     1841.13     1734.21     32.79 o 
   2   8   3      852.32      872.76     20.59 o 
   3   8   3       40.07       27.54      2.68 o 
   4   8   3      109.91       89.40      4.20 o 
   5   8   3      313.15      284.15      5.23 o 
   6   8   3      693.10      683.41     12.98 o 
   7   8   3      154.03      159.77      4.90 o 
   8   8   3      526.33      515.84     10.93 o 
   9   8   3      175.23      169.43      4.62 o 
  10   8   3      459.61      492.47      9.71 o 
  11   8   3       59.76       48.01      1.84 o 
 -11   9   3       53.48       46.67      2.56 o 
 -10   9   3        1.42       -0.86      1.33 o 
  -9   9   3        0.33       -1.81      1.81 o 
  -8   9   3       20.02       12.94      2.17 o 
  -7   9   3      977.48      985.50     17.25 o 
  -6   9   3      468.47      426.73      8.16 o 
  -5   9   3       73.48       88.60      2.77 o 
  -4   9   3     1989.52     1940.04     33.34 o 
  -3   9   3     1395.96     1306.84     31.29 o 
  -2   9   3        5.46       15.85      2.55 o 
  -1   9   3     3196.11     3150.36     67.99 o 
   0   9   3      229.30      290.77      7.54 o 
   1   9   3      904.81     1012.44     23.97 o 
   2   9   3      374.34      433.83     15.55 o 
   3   9   3      127.42      135.52      5.44 o 
   4   9   3       22.42       24.58      1.62 o 
   5   9   3     1202.73     1181.01     18.34 o 
   6   9   3      105.42       91.00      2.84 o 
   7   9   3      738.65      749.42     16.13 o 
   8   9   3       12.61        7.32      2.05 o 
   9   9   3      138.01      143.27      3.96 o 
  10   9   3        1.77        2.40      1.52 o 
  11   9   3       48.60       53.63      2.50 o 
 -11  10   3        3.05       -1.07      1.82 o 
 -10  10   3       30.34       27.09      2.28 o 
  -9  10   3        0.82       -0.84      1.39 o 
  -8  10   3      342.77      318.82      7.56 o 
  -7  10   3      268.97      254.79      5.43 o 
  -6  10   3      569.58      581.85     10.14 o 
  -5  10   3       31.38       42.85      1.83 o 
  -4  10   3       25.24       29.24      1.60 o 
  -3  10   3       30.83       32.20      2.12 o 
  -2  10   3       39.24       29.21      2.59 o 
  -1  10   3       41.55       20.50      2.70 o 
   0  10   3     2178.43     2429.06     52.16 o 
   1  10   3     1677.82     1700.40     39.64 o 
   2  10   3        4.00        7.63      3.75 o 
   3  10   3      193.69      231.30      4.68 o 
   4  10   3      162.76      148.47      3.10 o 
   5  10   3     2358.13     2317.50     35.59 o 
   6  10   3      220.95      214.58      4.57 o 
   7  10   3      338.76      342.03      8.44 o 
   8  10   3      111.34      110.29      3.66 o 
   9  10   3       22.36       26.88      2.02 o 
  10  10   3        3.41        0.30      1.44 o 
  11  10   3       62.29       57.74      4.88 o 
 -11  11   3       38.72       43.14      2.23 o 
 -10  11   3       17.17       23.84      2.67 o 
  -9  11   3      385.37      401.70      9.84 o 
  -8  11   3       43.01       43.22      2.52 o 
  -7  11   3      259.56      260.06      6.11 o 
  -6  11   3       33.71       35.29      2.16 o 
  -5  11   3       14.07       23.49      1.69 o 
  -4  11   3      358.79      336.75      5.97 o 
  -3  11   3       29.65       25.69      1.55 o 
  -2  11   3      629.56      589.56     10.71 o 
  -1  11   3     1171.92     1341.78     27.52 o 
   0  11   3      118.72      179.14      6.02 o 
   1  11   3     1175.41     1206.80     31.18 o 
   2  11   3      793.10      654.47     13.20 o 
   3  11   3      114.59      125.98      2.81 o 
   4  11   3      383.67      325.85      5.89 o 
   5  11   3       71.10       74.02      2.43 o 
   6  11   3        6.46        7.49      1.67 o 
   7  11   3       52.08       47.89      2.45 o 
   8  11   3      232.20      251.21      6.59 o 
   9  11   3        0.52        0.11      1.78 o 
  10  11   3       13.60       11.67      1.82 o 
 -11  12   3        2.47        6.57      2.00 o 
 -10  12   3      123.66      136.85      6.77 o 
  -9  12   3       19.97       22.37      2.47 o 
  -8  12   3       90.68       95.79      3.45 o 
  -7  12   3      195.58      174.68      4.45 o 
  -6  12   3      256.18      257.46      5.44 o 
  -5  12   3      616.68      573.90      9.70 o 
  -4  12   3       52.51       64.30      2.01 o 
  -3  12   3       40.81       32.58      1.57 o 
  -2  12   3      260.84      248.25      4.78 o 
  -1  12   3     1377.25     1316.33     19.67 o 
   0  12   3       15.82        8.70      1.42 o 
   1  12   3      549.56      500.00      8.95 o 
   2  12   3      140.19      159.47      3.41 o 
   3  12   3       23.92       23.13      1.79 o 
   4  12   3        1.90        2.60      1.56 o 
   5  12   3      488.42      455.05      7.91 o 
   6  12   3       97.36      101.86      2.89 o 
   7  12   3      181.90      179.02      4.59 o 
   8  12   3       13.55       12.08      2.22 o 
   9  12   3      176.03      183.08      6.82 o 
  10  12   3        6.23        9.65      1.87 o 
 -10  13   3       27.19       27.23      2.58 o 
  -9  13   3      262.59      284.78      7.34 o 
  -8  13   3      182.90      172.30      5.24 o 
  -7  13   3       71.71       75.57      2.79 o 
  -6  13   3      325.68      338.47      7.25 o 
  -5  13   3      448.78      426.42      7.72 o 
  -4  13   3        0.35       -1.06      1.32 o 
  -3  13   3        0.14       -0.98      1.41 o 
  -2  13   3      121.01      153.75      3.30 o 
  -1  13   3       80.39       68.56      2.12 o 
   0  13   3       46.12       49.18      1.91 o 
   1  13   3       21.21       34.62      1.67 o 
   2  13   3      421.42      384.34      6.45 o 
   3  13   3        1.32       -0.67      1.49 o 
   4  13   3       42.57       45.00      1.90 o 
   5  13   3       76.27       86.54      2.75 o 
   6  13   3      246.21      241.45      5.35 o 
   7  13   3      631.50      597.81     11.93 o 
   8  13   3        5.56        1.50      2.59 o 
   9  13   3      350.10      341.85     10.90 o 
  10  13   3      153.77      130.93      5.00 o 
 -10  14   3       46.76       49.80      2.74 o 
  -9  14   3      437.45      454.78     10.85 o 
  -8  14   3        1.88        3.21      2.35 o 
  -7  14   3        9.74        9.39      1.99 o 
  -6  14   3      522.32      452.73      8.93 o 
  -5  14   3      105.38      109.70      3.57 o 
  -4  14   3       10.42        5.64      1.54 o 
  -3  14   3      763.29      695.62     11.18 o 
  -2  14   3      232.01      231.15      4.55 o 
  -1  14   3     1754.48     1691.91     29.45 o 
   0  14   3       92.60       98.46      3.37 o 
   1  14   3     1667.71     1606.89     27.37 o 
   2  14   3      288.88      305.84      6.03 o 
   3  14   3     3045.52     2938.95     51.70 o 
   4  14   3      146.98      149.56      4.24 o 
   5  14   3       52.85       63.94      2.69 o 
   6  14   3      307.15      295.94      7.15 o 
   7  14   3       67.89       70.98      2.93 o 
   8  14   3        8.82        4.27      2.80 o 
   9  14   3       77.80       79.99      4.26 o 
  10  14   3       48.16       51.29      3.98 o 
 -10  15   3       98.29       78.77      2.98 o 
  -9  15   3       95.53      111.91      3.79 o 
  -8  15   3      148.66      151.14      4.81 o 
  -7  15   3        3.46        1.33      2.22 o 
  -6  15   3      778.37      672.08     13.00 o 
  -5  15   3      593.77      568.05     10.38 o 
  -4  15   3      751.01      719.16     11.06 o 
  -3  15   3       19.73       20.00      1.76 o 
  -2  15   3     1156.97     1151.90     18.59 o 
  -1  15   3        2.98        4.05      1.40 o 
   0  15   3     1459.01     1454.22     25.42 o 
   1  15   3       30.90       41.56      2.15 o 
   2  15   3     1457.50     1369.99     25.62 o 
   3  15   3      114.21      105.96      3.83 o 
   4  15   3      575.97      561.82     11.65 o 
   5  15   3      202.86      198.27      5.74 o 
   6  15   3      623.18      630.55     12.87 o 
   7  15   3       29.70       27.17      2.19 o 
   8  15   3        2.55       -0.58      2.70 o 
   9  15   3        6.20        3.36      2.26 o 
  -9  16   3      181.09      173.93      4.77 o 
  -8  16   3      173.16      169.60      5.04 o 
  -7  16   3       85.57       71.02      3.97 o 
  -6  16   3      813.73      745.44     16.39 o 
  -5  16   3      118.34       82.41      2.73 o 
  -4  16   3      219.05      241.68      5.23 o 
  -3  16   3      389.20      396.52      8.91 o 
  -2  16   3       22.44       25.01      1.71 o 
  -1  16   3     1203.28     1151.82     19.34 o 
   0  16   3       27.58       36.94      1.97 o 
   1  16   3      865.93      843.61     16.66 o 
   2  16   3      254.77      235.18      5.75 o 
   3  16   3     1695.55     1658.92     29.36 o 
   4  16   3       50.82       49.07      2.74 o 
   5  16   3       11.34       12.46      2.34 o 
   6  16   3      869.31      871.32     20.45 o 
   7  16   3       65.77       70.76      2.77 o 
   8  16   3       97.17       96.80      4.63 o 
   9  16   3        6.67        2.72      1.93 o 
  -9  17   3      297.37      298.68      7.16 o 
  -8  17   3      124.63      128.01      4.19 o 
  -7  17   3      177.26      191.33      5.11 o 
  -6  17   3       44.75       35.69      2.31 o 
  -5  17   3       70.63       76.42      2.84 o 
  -4  17   3        2.40        2.76      1.65 o 
  -3  17   3      526.24      502.11      9.38 o 
  -2  17   3       12.18       18.48      1.75 o 
  -1  17   3        0.66       -0.15      1.75 o 
   0  17   3      101.07      108.89      3.51 o 
   1  17   3      246.03      252.26      5.73 o 
   2  17   3       47.67       58.12      2.47 o 
   3  17   3      149.83      160.45      4.77 o 
   4  17   3      133.08      147.11      5.10 o 
   5  17   3       71.88       71.14      3.04 o 
   6  17   3        3.13        2.16      2.12 o 
   7  17   3       74.17       86.20      3.03 o 
   8  17   3       10.86       20.30      2.49 o 
   9  17   3        9.84       16.52      2.33 o 
  -9  18   3        4.12       -1.45      3.67 o 
  -8  18   3       60.64       67.09      3.14 o 
  -7  18   3       41.45       50.42      2.43 o 
  -6  18   3      362.15      362.82      7.87 o 
  -5  18   3       25.75       37.69      2.24 o 
  -4  18   3     1998.47     1776.51     45.09 o 
  -3  18   3      534.41      526.89     12.66 o 
  -2  18   3     1143.82      996.36     18.36 o 
  -1  18   3       21.37       35.57      2.13 o 
   0  18   3     1522.99     1514.75     30.63 o 
   1  18   3       29.62       34.86      2.31 o 
   2  18   3        0.37        4.39      2.32 o 
   3  18   3       39.51       46.98      2.46 o 
   4  18   3      515.60      537.51     12.24 o 
   5  18   3      190.92      195.68      5.45 o 
   6  18   3      345.96      374.14      8.29 o 
   7  18   3       37.58       33.33      2.35 o 
   8  18   3      173.20      195.13      7.66 o 
  -8  19   3       14.59       13.68      1.90 o 
  -7  19   3      139.89      129.52      3.77 o 
  -6  19   3       16.61       18.26      2.17 o 
  -5  19   3       67.09       69.73      2.66 o 
  -4  19   3       99.50       90.52      3.48 o 
  -3  19   3      120.46       82.61      3.80 o 
  -2  19   3       87.83       62.04      2.98 o 
  -1  19   3      266.08      247.70      6.34 o 
   0  19   3     1368.62     1367.81     29.52 o 
   1  19   3       14.15       24.49      2.09 o 
   2  19   3      334.12      328.37      7.61 o 
   3  19   3     1026.27      993.86     27.79 o 
   4  19   3      402.89      403.98      9.48 o 
   5  19   3      157.25      163.25      4.76 o 
   6  19   3       46.30       40.89      2.22 o 
   7  19   3      108.93      107.75      3.39 o 
   8  19   3      117.71      111.70      5.12 o 
  -7  20   3        3.85        3.72      2.32 o 
  -6  20   3      180.53      147.76      4.57 o 
  -5  20   3       80.09       87.47      3.18 o 
  -4  20   3       17.81       12.50      2.10 o 
  -3  20   3      269.40      226.66      6.37 o 
  -2  20   3      428.41      383.45      9.73 o 
  -1  20   3       61.28       67.03      3.03 o 
   0  20   3      236.85      239.58      6.77 o 
   1  20   3       36.00       30.96      2.29 o 
   2  20   3        0.30        2.77      1.76 o 
   3  20   3      161.65      171.26      4.80 o 
   4  20   3       11.06       10.11      1.99 o 
   5  20   3      998.24     1029.68     24.22 o 
   6  20   3      279.40      261.55      6.40 o 
   7  20   3      157.17      144.32      5.27 o 
  -7  21   3      381.39      385.34      9.72 o 
  -6  21   3       13.70        9.98      1.89 o 
  -5  21   3      526.33      508.21     11.08 o 
  -4  21   3      166.42      159.24      4.87 o 
  -3  21   3      249.75      258.37      7.62 o 
  -2  21   3       19.68       21.20      2.35 o 
  -1  21   3        3.20        4.13      2.20 o 
   0  21   3       27.81       33.95      2.51 o 
   1  21   3      188.16      211.30      9.83 o 
   2  21   3      378.20      382.11     12.90 o 
   3  21   3       76.25       93.25      3.80 o 
   4  21   3      251.17      263.32      7.19 o 
   5  21   3      332.96      333.27      8.51 o 
   6  21   3        3.82        2.93      1.83 o 
  -6  22   3      529.99      501.62     11.45 o 
  -5  22   3        2.22        0.28      1.75 o 
  -4  22   3      613.60      620.37     16.05 o 
  -3  22   3       27.25       29.16      2.55 o 
  -2  22   3      309.92      298.03      8.48 o 
  -1  22   3        9.80       10.57      2.24 o 
   0  22   3       63.99       74.09      3.55 o 
   1  22   3      172.67      164.81      5.28 o 
   2  22   3       52.26       60.99      2.86 o 
   3  22   3      436.65      435.12     11.61 o 
   4  22   3      198.55      202.19      5.70 o 
   5  22   3       13.98       11.98      2.04 o 
   6  22   3      104.52      103.65      5.81 o 
  -5  23   3        8.62        9.95      2.44 o 
  -4  23   3        8.53        4.81      2.22 o 
  -3  23   3        3.22       -0.86      2.25 o 
  -2  23   3       43.33       43.02      2.67 o 
  -1  23   3       86.19       92.78      3.92 o 
   0  23   3      279.53      305.13      7.88 o 
   1  23   3       54.94       66.65      3.16 o 
   2  23   3      430.88      461.29     11.18 o 
   3  23   3        6.18        6.46      2.25 o 
   4  23   3      225.13      236.75      6.73 o 
   5  23   3        6.66        4.11      1.87 o 
  -4  24   3       40.00       46.35      2.70 o 
  -3  24   3      463.63      543.54     15.57 o 
  -2  24   3       24.46       32.49      3.11 o 
  -1  24   3      446.56      480.86     12.55 o 
   0  24   3        3.83        3.49      2.31 o 
   1  24   3      168.21      171.38      4.97 o 
   2  24   3       19.62       31.38      2.84 o 
   3  24   3      284.08      281.59      7.75 o 
   4  24   3        7.17        5.33      1.71 o 
  -3  25   3        1.12       -1.42      2.03 o 
  -2  25   3       82.27       75.12      3.41 o 
  -1  25   3       27.44       30.23      2.67 o 
   0  25   3      211.31      237.30     11.12 o 
   1  25   3        2.68        4.63      1.78 o 
   2  25   3      233.98      238.67      6.59 o 
 -12   0   4       49.95       51.65      6.24 o 
 -11   0   4        2.26        2.02      3.38 o 
 -10   0   4      182.80      227.52      7.49 o 
  -9   0   4      363.18      381.01     11.63 o 
  -8   0   4      196.52      225.49      8.35 o 
  -7   0   4      208.87      220.57      6.84 o 
  -6   0   4     4152.53     3831.97     88.21 o 
  -5   0   4       79.57       83.29      3.65 o 
  -4   0   4    10906.57    11595.18    329.39 o 
  -3   0   4      205.04      233.50      8.85 o 
  -2   0   4     2286.02     2396.74     68.77 o 
  -1   0   4     4624.19     5034.67    141.56 o 
   0   0   4      204.26      275.57      9.39 o 
   1   0   4      182.99      175.62      8.90 o 
   2   0   4     2212.75     2066.42     95.03 o 
   3   0   4    23954.36    24082.67   1005.90 o 
   4   0   4    21577.07    22599.85    721.34 o 
   5   0   4     2150.69     1875.96     72.84 o 
   6   0   4        7.55        6.09      2.06 o 
   7   0   4     1840.66     1789.86     39.57 o 
   8   0   4      270.90      276.60      8.91 o 
   9   0   4      264.06      264.45      8.53 o 
  10   0   4       20.40       33.98      3.53 o 
  11   0   4       70.65       93.12      6.12 o 
 -12   1   4       49.08       47.91      2.71 o 
 -11   1   4      113.33      133.00      5.25 o 
 -10   1   4      243.38      237.21      5.20 o 
  -9   1   4      751.30      765.92     14.70 o 
  -8   1   4        3.92        2.08      2.11 o 
  -7   1   4     1886.68     1825.43     31.23 o 
  -6   1   4       15.74       21.89      1.73 o 
  -5   1   4       43.33       39.09      2.07 o 
  -4   1   4      263.43      238.65      7.01 o 
  -3   1   4     2200.37     2164.69     47.24 o 
  -2   1   4       59.56       73.01      3.20 o 
  -1   1   4      719.34      766.63     15.04 o 
   0   1   4       53.59       47.68      2.34 o 
   1   1   4      733.14      723.46     17.07 o 
   2   1   4      993.14     1182.51     27.40 o 
   3   1   4     1326.51     1534.22     35.34 o 
   4   1   4      283.35      347.63      9.23 o 
   5   1   4      300.79      325.18      7.45 o 
   6   1   4      286.23      249.12      4.23 o 
   7   1   4      128.49      131.93      3.40 o 
   8   1   4      402.16      395.65      8.28 o 
   9   1   4       43.48       37.57      2.27 o 
  10   1   4      286.66      334.52      9.85 o 
  11   1   4       14.58       13.21      1.90 o 
 -12   2   4       15.01        5.20      1.69 o 
 -11   2   4        9.58       15.74      2.49 o 
 -10   2   4       31.41       25.95      2.28 o 
  -9   2   4      259.49      242.46      5.79 o 
  -8   2   4       13.22        4.64      1.84 o 
  -7   2   4        2.59        3.49      1.70 o 
  -6   2   4        2.45       -0.72      1.53 o 
  -5   2   4      449.46      387.48      6.54 o 
  -4   2   4      142.00      144.00      5.47 o 
  -3   2   4     2242.68     2277.92     53.44 o 
  -2   2   4      836.55      829.38     18.58 o 
  -1   2   4     1039.90     1081.63     20.89 o 
   0   2   4      384.93      394.31      8.74 o 
   1   2   4     1811.32     1856.10     42.75 o 
   2   2   4        4.91       23.18      2.24 o 
   3   2   4     2441.01     2576.28     64.75 o 
   4   2   4       40.36       78.46      3.68 o 
   5   2   4      286.02      305.64      5.48 o 
   6   2   4        8.05        6.88      1.36 o 
   7   2   4      208.71      184.48      3.65 o 
   8   2   4       97.26      103.37      4.49 o 
   9   2   4       30.67       28.18      2.26 o 
  10   2   4       38.82       39.71      2.31 o 
  11   2   4       30.37       24.58      1.95 o 
 -12   3   4       26.41       13.48      2.64 o 
 -11   3   4      173.00      176.56      4.52 o 
 -10   3   4      293.64      284.94      7.02 o 
  -9   3   4      637.23      626.80     11.34 o 
  -8   3   4      161.18      162.58      4.35 o 
  -7   3   4       32.75       21.13      2.01 o 
  -6   3   4       21.12       23.13      1.68 o 
  -5   3   4     2121.54     2004.41     30.38 o 
  -4   3   4      712.49      758.06     18.87 o 
  -3   3   4     3318.65     3364.31     73.14 o 
  -2   3   4       51.75       50.90      2.79 o 
  -1   3   4     2337.90     2367.61     47.26 o 
   0   3   4     2169.97     2150.40     42.86 o 
   1   3   4      818.95      819.07     16.80 o 
   2   3   4        2.81       11.48      2.43 o 
   3   3   4     3253.55     3323.32     75.45 o 
   4   3   4      464.41      421.49     10.02 o 
   5   3   4     2153.15     2170.07     32.65 o 
   6   3   4     1618.46     1505.64     20.59 o 
   7   3   4      210.07      205.35      4.48 o 
   8   3   4      120.84      110.39      3.42 o 
   9   3   4       37.30       36.73      2.35 o 
  10   3   4      266.07      290.45      6.82 o 
  11   3   4       55.75       60.16      2.52 o 
 -12   4   4        0.98        1.25      2.53 o 
 -11   4   4       29.47       25.27      1.69 o 
 -10   4   4        4.52        1.15      2.35 o 
  -9   4   4       15.22       12.01      2.09 o 
  -8   4   4     2121.24     2121.51     35.59 o 
  -7   4   4       50.75       59.76      2.17 o 
  -6   4   4     1060.37      965.85     14.34 o 
  -5   4   4        4.91        5.38      1.35 o 
  -4   4   4       16.61        7.98      2.89 o 
  -3   4   4      763.41      861.51     18.17 o 
  -2   4   4      638.33      589.67     12.71 o 
  -1   4   4      103.71       96.97      3.38 o 
   0   4   4     1724.90     1651.57     45.58 o 
   1   4   4      324.69      355.43      7.88 o 
   2   4   4       94.25      109.99      4.24 o 
   3   4   4      240.52      249.98      7.59 o 
   4   4   4      236.43      243.63      6.18 o 
   5   4   4      627.02      599.03      9.51 o 
   6   4   4      349.60      312.61      5.78 o 
   7   4   4      172.30      163.93      3.63 o 
   8   4   4       10.47       11.95      1.76 o 
   9   4   4      409.91      407.92     11.01 o 
  10   4   4       98.56       87.00      3.16 o 
  11   4   4      186.60      184.61      5.43 o 
 -11   5   4       21.45       23.75      1.93 o 
 -10   5   4      155.39      141.57      3.85 o 
  -9   5   4      612.18      585.76     12.11 o 
  -8   5   4     1264.97     1245.18     26.02 o 
  -7   5   4     1040.29     1013.90     15.09 o 
  -6   5   4      694.03      701.22     10.32 o 
  -5   5   4       79.93       95.75      2.34 o 
  -4   5   4       83.16       48.39      3.63 o 
  -3   5   4      149.91      180.56      5.42 o 
  -2   5   4      507.17      428.76      9.76 o 
  -1   5   4      118.80      107.44      4.03 o 
   0   5   4      131.97      113.10      3.74 o 
   1   5   4      400.89      336.32      7.12 o 
   2   5   4      247.69      204.43      6.18 o 
   3   5   4      658.86      651.99     17.15 o 
   4   5   4       64.46       74.86      2.35 o 
   5   5   4        7.40        5.67      1.50 o 
   6   5   4        9.18        5.93      1.82 o 
   7   5   4      620.47      611.89     10.71 o 
   8   5   4        0.57       -1.24      1.71 o 
   9   5   4        9.13       11.22      2.04 o 
  10   5   4      239.66      220.56      5.41 o 
  11   5   4        6.20        8.44      1.79 o 
 -11   6   4        4.15        3.70      1.72 o 
 -10   6   4       18.30       18.38      1.74 o 
  -9   6   4       39.82       48.02      3.31 o 
  -8   6   4      560.24      555.09     14.01 o 
  -7   6   4     1058.30     1010.41     15.04 o 
  -6   6   4       54.10       43.63      1.74 o 
  -5   6   4      608.85      567.68      8.86 o 
  -4   6   4      322.72      304.71      6.58 o 
  -3   6   4      145.76      111.41      4.74 o 
  -2   6   4     2492.60     2325.74     54.54 o 
  -1   6   4      977.32      913.96     21.84 o 
   0   6   4      123.72      105.91      3.43 o 
   1   6   4        6.25        3.56      2.36 o 
   2   6   4      282.57      328.61     10.16 o 
   3   6   4      148.45      117.15      4.56 o 
   4   6   4      103.84       78.98      2.32 o 
   5   6   4     1152.57     1083.46     18.30 o 
   6   6   4       38.05       29.40      2.04 o 
   7   6   4       16.90       16.38      2.87 o 
   8   6   4      167.05      162.49      5.78 o 
   9   6   4        3.72        4.49      1.37 o 
  10   6   4       39.34       39.95      2.32 o 
  11   6   4      347.14      335.49      8.64 o 
 -11   7   4       97.86       95.17      3.65 o 
 -10   7   4       68.94       63.97      2.43 o 
  -9   7   4       53.20       54.12      2.43 o 
  -8   7   4        2.70        3.90      2.09 o 
  -7   7   4      399.61      366.04      6.65 o 
  -6   7   4      775.18      746.47     11.01 o 
  -5   7   4     1097.24      964.26     13.85 o 
  -4   7   4      234.72      226.97      4.85 o 
  -3   7   4      293.63      283.01      9.38 o 
  -2   7   4       19.58       13.07      2.59 o 
  -1   7   4      155.65      123.30      4.97 o 
   0   7   4       83.16       74.11      3.32 o 
   1   7   4     1179.37     1123.51     24.47 o 
   2   7   4     1705.40     1643.72     37.86 o 
   3   7   4      744.81      690.80     11.92 o 
   4   7   4      729.64      698.89     11.70 o 
   5   7   4        1.89        1.66      1.59 o 
   6   7   4       95.03       94.09      3.15 o 
   7   7   4      425.81      409.36      9.59 o 
   8   7   4     1076.70     1088.54     23.45 o 
   9   7   4       65.64       63.43      2.44 o 
  10   7   4        4.14        3.46      1.88 o 
  11   7   4       34.09       36.28      2.16 o 
 -11   8   4       30.37       25.82      2.34 o 
 -10   8   4       78.88       81.68      2.76 o 
  -9   8   4       22.14       22.52      2.93 o 
  -8   8   4        2.48        5.40      2.22 o 
  -7   8   4       19.36       11.31      1.79 o 
  -6   8   4      876.51      848.19     12.72 o 
  -5   8   4      202.78      193.38      4.16 o 
  -4   8   4        8.12        3.03      1.30 o 
  -3   8   4        3.91        6.35      1.40 o 
  -2   8   4      190.85      220.36      7.30 o 
  -1   8   4        3.66        3.03      2.61 o 
   0   8   4     1707.47     1735.08     40.70 o 
   1   8   4        0.24        1.68      2.27 o 
   2   8   4      879.29      890.69     21.18 o 
   3   8   4      549.77      526.22      9.33 o 
   4   8   4       48.54       53.68      2.18 o 
   5   8   4       79.00       99.43      3.40 o 
   6   8   4        3.57        5.79      1.97 o 
   7   8   4      137.14      140.15      4.84 o 
   8   8   4      262.02      248.94      7.13 o 
   9   8   4        4.61        4.73      1.87 o 
  10   8   4       27.05       20.06      1.90 o 
  11   8   4       38.60       33.83      5.51 o 
 -11   9   4      121.12      114.40      4.34 o 
 -10   9   4        0.18        1.88      1.68 o 
  -9   9   4      220.24      223.21      6.99 o 
  -8   9   4      149.37      147.89      4.96 o 
  -7   9   4     1112.53     1129.44     22.78 o 
  -6   9   4        2.66       -0.29      1.84 o 
  -5   9   4     2804.37     2623.97     39.17 o 
  -4   9   4      249.37      192.51      5.22 o 
  -3   9   4     1030.42      893.14     15.25 o 
  -2   9   4     1241.55     1354.43     26.07 o 
  -1   9   4      550.12      505.21     13.07 o 
   0   9   4      516.50      642.71     17.55 o 
   1   9   4       28.60       39.40      4.27 o 
   2   9   4        9.89        8.37      1.50 o 
   3   9   4       29.44       25.13      1.57 o 
   4   9   4      746.16      673.21     11.31 o 
   5   9   4      360.71      363.41      7.55 o 
   6   9   4       68.20       58.88      2.67 o 
   7   9   4      331.89      345.88      8.90 o 
   8   9   4      758.63      778.18     19.13 o 
   9   9   4        3.30        2.03      1.98 o 
  10   9   4       93.74       81.34      2.77 o 
 -11  10   4        0.27       -2.29      2.29 o 
 -10  10   4      274.81      276.03      6.44 o 
  -9  10   4        7.53        6.78      2.47 o 
  -8  10   4      693.47      692.42     16.97 o 
  -7  10   4      347.02      355.20      8.16 o 
  -6  10   4      746.73      717.07     12.98 o 
  -5  10   4     2396.14     2388.39     38.65 o 
  -4  10   4     1182.59     1033.42     15.90 o 
  -3  10   4      330.37      340.98      5.83 o 
  -2  10   4     1018.05      950.50     15.23 o 
  -1  10   4       45.29       38.15      1.69 o 
   0  10   4     1229.68     1075.92     17.83 o 
   1  10   4       58.93       78.40      2.16 o 
   2  10   4      465.06      363.39      7.25 o 
   3  10   4      234.64      197.08      3.95 o 
   4  10   4      356.32      367.78      6.37 o 
   5  10   4       13.55       16.33      1.93 o 
   6  10   4       11.22       15.08      2.31 o 
   7  10   4      994.00     1064.80     24.64 o 
   8  10   4      239.53      272.03      8.38 o 
   9  10   4      596.44      615.93     14.66 o 
  10  10   4        7.78        6.73      1.89 o 
 -10  11   4        0.44        0.23      1.73 o 
  -9  11   4       29.42       32.72      2.63 o 
  -8  11   4        0.01       -1.51      2.26 o 
  -7  11   4      498.28      472.49     10.63 o 
  -6  11   4      584.97      564.19     10.47 o 
  -5  11   4      267.16      246.92      5.10 o 
  -4  11   4     1321.41     1246.61     19.88 o 
  -3  11   4       83.40       82.63      2.26 o 
  -2  11   4      253.73      241.77      4.34 o 
  -1  11   4      359.57      366.46      6.04 o 
   0  11   4       34.07       33.05      1.49 o 
   1  11   4     1201.03     1224.82     17.85 o 
   2  11   4      411.80      400.68      6.52 o 
   3  11   4      332.69      359.38      6.02 o 
   4  11   4       10.78        8.28      1.56 o 
   5  11   4      221.17      209.77      4.50 o 
   6  11   4      792.09      798.90     18.19 o 
   7  11   4      937.64      964.57     20.89 o 
   8  11   4       15.69       20.90      2.42 o 
   9  11   4        0.56        2.83      1.94 o 
  10  11   4      186.14      175.95      6.98 o 
 -10  12   4        0.99       -0.69      2.06 o 
  -9  12   4       10.25        3.46      1.95 o 
  -8  12   4       10.88        7.95      2.10 o 
  -7  12   4       68.94       70.38      2.95 o 
  -6  12   4      685.13      736.81     18.66 o 
  -5  12   4      208.15      193.73      4.30 o 
  -4  12   4      217.01      222.43      4.94 o 
  -3  12   4      250.12      233.47      6.15 o 
  -2  12   4      212.21      182.15      3.66 o 
  -1  12   4     1850.16     1843.16     27.29 o 
   0  12   4      737.56      662.09     10.02 o 
   1  12   4     1377.89     1266.52     19.07 o 
   2  12   4      536.85      500.96      7.79 o 
   3  12   4      219.89      206.41      4.20 o 
   4  12   4     1581.96     1487.22     24.04 o 
   5  12   4      206.75      201.54      4.39 o 
   6  12   4      295.59      304.95      7.86 o 
   7  12   4       12.43       10.51      2.32 o 
   8  12   4       25.90       21.90      2.26 o 
   9  12   4        2.13        3.57      1.99 o 
  10  12   4      228.35      211.62      7.96 o 
 -10  13   4       21.36       19.74      1.72 o 
  -9  13   4       67.51       72.63      4.51 o 
  -8  13   4       47.78       43.11      2.34 o 
  -7  13   4      520.96      537.53     11.22 o 
  -6  13   4     1642.75     1642.41     37.11 o 
  -5  13   4     1066.53     1022.70     17.28 o 
  -4  13   4      864.72      805.11     15.39 o 
  -3  13   4      351.84      314.08      6.46 o 
  -2  13   4        1.64        3.68      1.54 o 
  -1  13   4      377.17      315.92      5.32 o 
   0  13   4      852.24      761.14     11.79 o 
   1  13   4      177.33      138.92      3.25 o 
   2  13   4      213.18      206.79      4.06 o 
   3  13   4      421.03      375.23      6.54 o 
   4  13   4      452.37      426.27      7.59 o 
   5  13   4       80.54       71.47      2.56 o 
   6  13   4     1295.22     1294.28     28.98 o 
   7  13   4       10.48        8.83      2.28 o 
   8  13   4       27.48       39.70      2.66 o 
   9  13   4      293.32      274.45      8.77 o 
 -10  14   4       96.40      120.04      4.98 o 
  -9  14   4       27.54       30.75      2.80 o 
  -8  14   4       57.31       64.63      2.95 o 
  -7  14   4      214.13      216.54      5.30 o 
  -6  14   4     1058.64     1079.89     23.00 o 
  -5  14   4      288.72      288.88      5.89 o 
  -4  14   4     1180.13     1082.76     20.27 o 
  -3  14   4       50.46       51.34      2.12 o 
  -2  14   4      244.98      208.73      4.59 o 
  -1  14   4        8.69        8.50      1.79 o 
   0  14   4       60.64       44.86      2.22 o 
   1  14   4        0.72        3.23      1.50 o 
   2  14   4        0.74        1.51      1.55 o 
   3  14   4      204.05      177.55      3.93 o 
   4  14   4        1.36        0.00      1.89 o 
   5  14   4      220.62      214.07      4.93 o 
   6  14   4       40.85       33.21      2.59 o 
   7  14   4      655.73      645.04     15.74 o 
   8  14   4        6.61        6.09      2.66 o 
   9  14   4      322.87      318.77      9.85 o 
  -9  15   4        4.46        1.61      2.27 o 
  -8  15   4       25.21       20.70      2.49 o 
  -7  15   4      118.15      110.94      3.52 o 
  -6  15   4        6.61        7.80      2.13 o 
  -5  15   4      241.94      222.65      5.22 o 
  -4  15   4      174.77      184.27      5.08 o 
  -3  15   4      178.04      175.16      4.30 o 
  -2  15   4       44.97       41.56      2.07 o 
  -1  15   4       87.88       99.67      3.47 o 
   0  15   4      150.97      149.17      4.45 o 
   1  15   4        0.57        1.05      1.97 o 
   2  15   4      152.85      131.35      3.94 o 
   3  15   4      396.66      387.23      7.83 o 
   4  15   4      170.55      157.55      4.62 o 
   5  15   4      398.56      370.23      8.52 o 
   6  15   4      425.32      413.78     10.15 o 
   7  15   4       65.75       58.12      3.34 o 
   8  15   4      140.02      152.20      6.40 o 
   9  15   4       62.81       51.94      3.26 o 
  -9  16   4        0.01        4.20      2.04 o 
  -8  16   4       18.15       12.98      2.14 o 
  -7  16   4       73.83       85.24      3.27 o 
  -6  16   4      316.25      346.50      8.02 o 
  -5  16   4      111.64       99.81      3.23 o 
  -4  16   4      129.13      136.71      4.53 o 
  -3  16   4       80.23       71.81      2.82 o 
  -2  16   4      554.18      533.28     10.82 o 
  -1  16   4     1228.49     1147.03     21.11 o 
   0  16   4      624.42      622.62     14.99 o 
   1  16   4       16.30       17.56      3.16 o 
   2  16   4     1628.49     1636.72     32.45 o 
   3  16   4      141.34      135.09      4.40 o 
   4  16   4      688.34      650.49     13.97 o 
   5  16   4       95.78      101.92      3.59 o 
   6  16   4     1186.92     1133.82     24.06 o 
   7  16   4      136.22      139.63      5.17 o 
   8  16   4      124.23      120.48      4.84 o 
  -8  17   4        3.43       -0.28      1.94 o 
  -7  17   4       28.39       34.42      2.49 o 
  -6  17   4      102.00      101.41      3.97 o 
  -5  17   4      245.78      219.79      5.00 o 
  -4  17   4      268.31      289.70      7.21 o 
  -3  17   4       17.81       17.78      2.05 o 
  -2  17   4      377.31      398.44     10.03 o 
  -1  17   4      156.69      159.64      4.98 o 
   0  17   4      548.38      573.48     17.52 o 
   1  17   4     1685.56     1685.43     43.54 o 
   2  17   4     2910.56     3003.81     69.57 o 
   3  17   4        0.26        1.58      2.04 o 
   4  17   4      213.67      205.03      5.99 o 
   5  17   4      606.33      600.57     13.39 o 
   6  17   4       37.22       34.91      2.37 o 
   7  17   4       47.99       53.74      2.98 o 
   8  17   4      142.41      140.94      5.36 o 
  -8  18   4        5.89        4.43      1.67 o 
  -7  18   4      234.79      282.71      6.57 o 
  -6  18   4        2.93        5.90      2.06 o 
  -5  18   4      174.65      170.25      4.52 o 
  -4  18   4       65.45       54.74      2.58 o 
  -3  18   4       25.51       22.18      2.09 o 
  -2  18   4      189.81      149.02      4.36 o 
  -1  18   4       65.09       67.20      2.88 o 
   0  18   4      280.77      276.58      7.50 o 
   1  18   4       12.37       24.54      2.66 o 
   2  18   4     1458.63     1444.18     35.85 o 
   3  18   4      704.28      713.95     18.55 o 
   4  18   4      235.16      216.73      7.09 o 
   5  18   4      813.44      789.28     16.35 o 
   6  18   4       92.53       93.07      3.76 o 
   7  18   4       40.65       37.86      2.37 o 
   8  18   4       19.18       16.02      3.08 o 
  -7  19   4      237.01      199.77      4.84 o 
  -6  19   4       23.69       32.33      2.20 o 
  -5  19   4      614.77      572.28     11.73 o 
  -4  19   4       16.99       17.37      2.35 o 
  -3  19   4      540.96      483.81     17.07 o 
  -2  19   4       94.73       83.18      4.06 o 
  -1  19   4       94.02      106.79      7.82 o 
   0  19   4     1148.24     1132.87     35.29 o 
   1  19   4        3.78        8.43      2.17 o 
   2  19   4      401.82      383.04      8.52 o 
   3  19   4      116.56      128.34      3.99 o 
   4  19   4      276.29      257.46      6.16 o 
   5  19   4      543.70      575.98     12.08 o 
   6  19   4      440.77      420.74     10.07 o 
   7  19   4      102.24       99.25      4.75 o 
  -7  20   4       48.72       36.53      3.06 o 
  -6  20   4      324.29      290.24      8.21 o 
  -5  20   4        3.25        5.77      2.10 o 
  -4  20   4      285.31      275.21      7.87 o 
  -3  20   4       56.78       58.06      4.09 o 
  -2  20   4      675.92      587.66     25.92 o 
  -1  20   4      208.54      182.15      5.98 o 
   0  20   4       56.76       47.36      2.38 o 
   1  20   4        5.94        4.45      2.32 o 
   2  20   4       11.54       10.37      1.99 o 
   3  20   4        2.70        4.99      2.04 o 
   4  20   4      771.38      720.09     14.87 o 
   5  20   4      370.37      337.71      7.34 o 
   6  20   4        0.08       -0.22      1.92 o 
  -6  21   4        7.43        6.93      1.68 o 
  -5  21   4       34.73       48.39      3.23 o 
  -4  21   4      167.53      162.84      5.35 o 
  -3  21   4       48.47       61.28      3.32 o 
  -2  21   4      349.98      327.90      9.24 o 
  -1  21   4       44.95       48.35      5.47 o 
   0  21   4      891.15      863.00     20.30 o 
   1  21   4       31.26       28.75      2.37 o 
   2  21   4        3.02        0.79      1.20 o 
   3  21   4      355.67      355.95      9.06 o 
   4  21   4       34.48       38.15      2.23 o 
   5  21   4      170.30      151.39      4.66 o 
   6  21   4        0.00       -1.89      2.15 o 
  -5  22   4       25.61       22.33      2.19 o 
  -4  22   4      211.80      198.40      6.69 o 
  -3  22   4       83.76       94.57      4.48 o 
  -2  22   4       67.94       75.11      6.59 o 
  -1  22   4       94.50      119.62      6.41 o 
   0  22   4      610.45      619.98     14.73 o 
   1  22   4      469.69      474.23     11.57 o 
   2  22   4      142.47      147.56      4.59 o 
   3  22   4      343.61      329.77      8.96 o 
   4  22   4      387.06      364.58      8.87 o 
   5  22   4      905.36      783.04     26.66 o 
  -4  23   4      222.69      223.28      8.17 o 
  -3  23   4       46.05       66.80      3.36 o 
  -2  23   4      336.88      348.64     10.51 o 
  -1  23   4      135.89      173.57      5.87 o 
   0  23   4      748.34      761.58     17.85 o 
   1  23   4      111.25      120.12      4.03 o 
   2  23   4      239.32      228.16      5.97 o 
   3  23   4      201.03      186.04      5.40 o 
   4  23   4        2.50        5.87      3.69 o 
  -3  24   4      136.29      137.79      4.81 o 
  -2  24   4       21.74       35.19      2.43 o 
  -1  24   4        5.47        9.22      2.05 o 
   0  24   4       68.70       65.47      2.73 o 
   1  24   4        7.06        8.45      1.73 o 
   2  24   4       29.76       25.52      1.79 o 
   3  24   4       81.29       71.21      5.41 o 
 -11   1   5      157.12      154.58      6.29 o 
 -10   1   5       94.61       96.69      3.01 o 
  -9   1   5       75.76       78.77      3.50 o 
  -8   1   5       11.01        8.67      2.39 o 
  -7   1   5       61.17       76.37      3.86 o 
  -6   1   5      113.78      117.76      3.34 o 
  -5   1   5      688.52      660.51     10.22 o 
  -4   1   5      398.17      453.60      8.39 o 
  -3   1   5      239.89      218.25      5.52 o 
  -2   1   5     3215.26     3579.08     71.49 o 
  -1   1   5      156.15      211.51      5.98 o 
   0   1   5      699.36      697.58     15.70 o 
   1   1   5     1887.23     1974.46     45.26 o 
   2   1   5     1089.01     1129.38     26.36 o 
   3   1   5       51.50       55.89      2.19 o 
   4   1   5      135.48      141.03      3.72 o 
   5   1   5      334.42      362.23      6.05 o 
   6   1   5     1039.72      928.69     14.32 o 
   7   1   5      120.55      119.18      3.55 o 
   8   1   5      144.92      154.88      4.15 o 
   9   1   5      279.02      293.72      7.40 o 
  10   1   5        1.79        2.92      2.05 o 
  11   1   5       85.22       84.00      3.26 o 
 -11   2   5      206.86      216.98      6.79 o 
 -10   2   5       46.54       36.69      2.02 o 
  -9   2   5        7.01        3.22      2.00 o 
  -8   2   5      237.60      244.84      6.31 o 
  -7   2   5       26.31       18.36      2.09 o 
  -6   2   5      646.15      619.87     10.40 o 
  -5   2   5       11.44        8.13      1.56 o 
  -4   2   5      667.02      644.41      9.63 o 
  -3   2   5       48.66       81.88      3.09 o 
  -2   2   5     5238.07     5567.50    111.03 o 
  -1   2   5      771.04      769.70     16.15 o 
   0   2   5     3684.34     3961.87     84.00 o 
   1   2   5      944.65      979.32     23.02 o 
   2   2   5     3506.87     3634.51     82.57 o 
   3   2   5      497.04      439.98      9.05 o 
   4   2   5     2981.86     2821.69     43.47 o 
   5   2   5      471.75      430.74      7.72 o 
   6   2   5        2.91        3.80      1.77 o 
   7   2   5       13.47       10.24      1.95 o 
   8   2   5      238.71      247.03      6.05 o 
   9   2   5      381.10      399.27      9.64 o 
  10   2   5       46.21       46.84      3.44 o 
  11   2   5      196.23      177.23      5.35 o 
 -11   3   5        0.08        3.31      1.75 o 
 -10   3   5       54.29       52.60      4.25 o 
  -9   3   5       16.97       19.66      2.05 o 
  -8   3   5       80.66       69.30      2.81 o 
  -7   3   5        4.69       -0.92      1.92 o 
  -6   3   5       13.34       14.23      1.68 o 
  -5   3   5      680.86      658.26     10.57 o 
  -4   3   5      275.36      266.49      4.75 o 
  -3   3   5      542.89      523.58     12.08 o 
  -2   3   5      452.33      495.53     11.07 o 
  -1   3   5       66.64       66.25      3.31 o 
   0   3   5      209.75      200.94      5.82 o 
   1   3   5      109.12      107.27      4.24 o 
   2   3   5      369.40      349.61      9.14 o 
   3   3   5      516.95      522.24      8.35 o 
   4   3   5      265.70      283.11      4.96 o 
   5   3   5     1203.94     1172.72     19.30 o 
   6   3   5       12.39       15.61      1.89 o 
   7   3   5     1075.98     1039.85     20.04 o 
   8   3   5      172.09      171.13      6.53 o 
   9   3   5       18.57       17.28      2.49 o 
  10   3   5        0.46       -1.53      1.87 o 
 -11   4   5      131.50      132.09      3.99 o 
 -10   4   5      119.98      128.01      4.62 o 
  -9   4   5       41.20       34.00      2.12 o 
  -8   4   5        0.65       -1.95      1.95 o 
  -7   4   5      103.55      117.57      3.57 o 
  -6   4   5     1018.84      972.36     15.77 o 
  -5   4   5      186.21      178.89      4.16 o 
  -4   4   5       71.14       58.43      4.67 o 
  -3   4   5      594.19      568.88      9.63 o 
  -2   4   5      111.81      128.07      4.53 o 
  -1   4   5      116.38      119.29      4.32 o 
   0   4   5      161.59      163.76      5.79 o 
   1   4   5     1131.69     1157.11     29.61 o 
   2   4   5      683.39      635.14     11.65 o 
   3   4   5     1032.55     1037.90     17.53 o 
   4   4   5     1225.62     1179.05     18.64 o 
   5   4   5        5.36       11.01      1.94 o 
   6   4   5     1463.45     1409.86     22.91 o 
   7   4   5        5.76        8.00      3.14 o 
   8   4   5      386.66      366.11     12.59 o 
   9   4   5       88.59       85.57      3.31 o 
  10   4   5        4.65        3.71      1.76 o 
 -11   5   5      235.24      206.38      7.57 o 
 -10   5   5      246.21      255.27      7.36 o 
  -9   5   5      366.63      349.66      9.24 o 
  -8   5   5      777.36      722.12     14.64 o 
  -7   5   5     1467.70     1340.63     22.74 o 
  -6   5   5       86.68       79.82      2.74 o 
  -5   5   5       92.95       84.00      2.24 o 
  -4   5   5       16.05       13.40      1.52 o 
  -3   5   5      674.88      589.53     10.02 o 
  -2   5   5      484.26      519.89      9.47 o 
  -1   5   5      278.65      274.08      7.07 o 
   0   5   5     1231.90     1298.18     30.48 o 
   1   5   5     1200.56     1203.62     24.63 o 
   2   5   5      626.67      594.73     10.00 o 
   3   5   5     1824.37     1744.40     28.02 o 
   4   5   5      709.37      672.97     11.01 o 
   5   5   5      237.13      230.54      4.67 o 
   6   5   5     1072.27     1042.53     18.83 o 
   7   5   5      147.70      163.60      5.72 o 
   8   5   5      625.25      608.26     14.82 o 
   9   5   5        0.37        0.16      2.00 o 
  10   5   5        1.74        0.89      1.72 o 
 -11   6   5      155.23      147.57      5.87 o 
 -10   6   5       14.87       10.70      2.39 o 
  -9   6   5      104.57      109.57      4.70 o 
  -8   6   5      114.63       90.42      3.19 o 
  -7   6   5        2.66        3.63      1.83 o 
  -6   6   5      638.35      615.03      9.83 o 
  -5   6   5       19.64       17.56      1.67 o 
  -4   6   5       60.87       64.26      1.93 o 
  -3   6   5      997.43      962.13     17.11 o 
  -2   6   5      139.17      148.27      5.24 o 
  -1   6   5      303.30      328.72      6.18 o 
   0   6   5     2047.94     1993.56     31.51 o 
   1   6   5       93.89       99.78      2.83 o 
   2   6   5     1959.10     2004.71     32.01 o 
   3   6   5      624.71      590.21      9.63 o 
   4   6   5      748.55      767.35     12.82 o 
   5   6   5      195.49      222.85      4.72 o 
   6   6   5      480.56      482.99      9.30 o 
   7   6   5       17.32       21.24      2.97 o 
   8   6   5        4.92        3.06      2.15 o 
   9   6   5        0.96        1.85      1.97 o 
  10   6   5        5.02        5.27      1.66 o 
 -11   7   5      143.86      133.14      4.98 o 
 -10   7   5      121.25      126.87      4.50 o 
  -9   7   5      231.87      256.36      7.71 o 
  -8   7   5       87.68       87.75      3.36 o 
  -7   7   5      184.58      186.29      6.45 o 
  -6   7   5      159.88      139.22      3.39 o 
  -5   7   5      648.11      571.49      9.23 o 
  -4   7   5      134.30      126.75      2.87 o 
  -3   7   5      126.12      120.25      3.06 o 
  -2   7   5      413.88      438.02      9.31 o 
  -1   7   5      211.18      210.22      4.31 o 
   0   7   5      160.60      197.10      3.93 o 
   1   7   5      443.26      379.79      6.99 o 
   2   7   5        8.04       12.54      1.34 o 
   3   7   5       61.45       59.54      2.03 o 
   4   7   5      388.49      394.00      7.43 o 
   5   7   5       60.10       61.03      2.37 o 
   6   7   5      940.64      955.10     19.59 o 
   7   7   5       65.71       66.94      4.14 o 
   8   7   5      197.16      185.80      6.12 o 
   9   7   5       38.84       32.22      3.11 o 
  10   7   5       64.80       67.53      2.82 o 
 -11   8   5      206.63      216.92     13.63 o 
 -10   8   5      337.53      367.66     10.22 o 
  -9   8   5      301.90      332.30      9.42 o 
  -8   8   5      334.76      340.80      8.07 o 
  -7   8   5     1844.98     1832.68     32.05 o 
  -6   8   5        8.31        4.15      1.69 o 
  -5   8   5     1287.68     1252.40     18.50 o 
  -4   8   5      474.90      416.32      6.96 o 
  -3   8   5      107.46       95.45      2.70 o 
  -2   8   5     1643.57     1460.17     21.49 o 
  -1   8   5        1.91        7.74      1.42 o 
   0   8   5     1640.42     1490.77     22.41 o 
   1   8   5      748.66      719.32     13.11 o 
   2   8   5        2.24        5.39      1.59 o 
   3   8   5      130.04      110.69      3.55 o 
   4   8   5      612.26      588.68     11.11 o 
   5   8   5      669.32      651.84     12.35 o 
   6   8   5        0.94       -0.75      2.15 o 
   7   8   5      655.25      669.12     15.91 o 
   8   8   5      228.42      241.02      7.17 o 
   9   8   5     1031.67     1087.17     28.46 o 
  10   8   5      115.48      121.21      4.35 o 
 -10   9   5      195.90      226.60      7.26 o 
  -9   9   5      371.49      383.78     11.34 o 
  -8   9   5      434.21      430.34     14.83 o 
  -7   9   5      897.57      877.37     17.73 o 
  -6   9   5     1102.03     1066.42     18.28 o 
  -5   9   5     1847.78     1804.74     26.29 o 
  -4   9   5     2023.06     1884.26     27.54 o 
  -3   9   5       76.29       72.78      2.54 o 
  -2   9   5      581.63      548.87      8.31 o 
  -1   9   5      103.84      117.56      2.67 o 
   0   9   5      635.98      586.04      8.97 o 
   1   9   5      211.20      214.73      4.33 o 
   2   9   5     1424.92     1419.76     25.38 o 
   3   9   5        9.72       25.13      2.10 o 
   4   9   5     1316.17     1329.35     25.06 o 
   5   9   5      486.93      477.03      9.62 o 
   6   9   5      236.30      249.16      6.51 o 
   7   9   5      468.95      498.21     12.07 o 
   8   9   5        8.22       10.52      2.51 o 
   9   9   5        8.18        9.19      2.37 o 
  10   9   5      228.93      184.88      5.81 o 
 -10  10   5        1.48        0.84      0.94 o 
  -9  10   5       31.42       37.98      2.08 o 
  -8  10   5       76.33       83.70      3.41 o 
  -7  10   5      130.46      137.86      4.11 o 
  -6  10   5     1411.78     1366.50     24.42 o 
  -5  10   5      146.83      147.25      3.40 o 
  -4  10   5     2676.75     2566.25     40.17 o 
  -3  10   5      171.32      162.34      3.54 o 
  -2  10   5     1131.23     1002.12     14.12 o 
  -1  10   5       52.16       60.85      1.94 o 
   0  10   5      550.82      510.46      8.20 o 
   1  10   5       88.49      117.98      2.98 o 
   2  10   5      138.19      162.41      5.11 o 
   3  10   5      205.56      205.40      4.87 o 
   4  10   5        4.76        8.53      1.88 o 
   5  10   5       42.02       58.41      4.83 o 
   6  10   5       31.48       35.15      2.56 o 
   7  10   5       94.22      109.35      4.10 o 
   8  10   5      168.29      145.49      4.51 o 
   9  10   5        9.24        5.71      2.14 o 
  10  10   5       28.01       20.30      5.03 o 
 -10  11   5       21.24       28.06      2.19 o 
  -9  11   5      223.52      230.29      5.23 o 
  -8  11   5        6.36       11.22      2.40 o 
  -7  11   5      215.97      223.24      5.55 o 
  -6  11   5        0.11       -2.01      2.06 o 
  -5  11   5      823.92      770.28     17.19 o 
  -4  11   5       83.62       97.55      3.53 o 
  -3  11   5     1639.13     1557.84     23.03 o 
  -2  11   5       19.97       23.64      2.02 o 
  -1  11   5     1302.40     1142.74     16.61 o 
   0  11   5        1.14        9.18      2.35 o 
   1  11   5     4155.61     4122.54     63.06 o 
   2  11   5      581.98      552.65      9.42 o 
   3  11   5     2110.52     2054.26     36.51 o 
   4  11   5      221.51      199.15      4.98 o 
   5  11   5      629.48      612.03     14.33 o 
   6  11   5      437.53      432.47     10.78 o 
   7  11   5      198.83      200.79      5.85 o 
   8  11   5      350.67      346.49      8.54 o 
   9  11   5       49.83       42.39      2.49 o 
 -10  12   5       38.65       29.38      2.04 o 
  -9  12   5       41.94       41.51      1.95 o 
  -8  12   5      328.17      337.27      7.97 o 
  -7  12   5      160.29      161.99      4.48 o 
  -6  12   5     1045.55     1075.43     21.48 o 
  -5  12   5        1.63       -2.01      2.01 o 
  -4  12   5      108.21      100.10      2.73 o 
  -3  12   5      210.14      202.67      4.17 o 
  -2  12   5     1488.05     1355.92     19.44 o 
  -1  12   5       41.29       34.42      1.80 o 
   0  12   5      160.66      140.55      3.17 o 
   1  12   5       13.68       26.60      2.24 o 
   2  12   5      124.42      127.40      3.18 o 
   3  12   5      362.38      336.73      6.90 o 
   4  12   5      326.69      305.21      7.52 o 
   5  12   5      663.41      661.78     15.40 o 
   6  12   5       56.98       54.06      2.82 o 
   7  12   5       89.99       91.69      4.55 o 
   8  12   5       85.39       77.11      2.89 o 
   9  12   5      249.45      222.01     10.85 o 
  -9  13   5      269.92      265.19      7.52 o 
  -8  13   5       45.63       43.27      2.29 o 
  -7  13   5      119.43      124.78      3.56 o 
  -6  13   5      509.53      459.81      9.77 o 
  -5  13   5      204.16      191.09      5.13 o 
  -4  13   5       70.98       71.95      2.84 o 
  -3  13   5      478.18      422.09      8.63 o 
  -2  13   5       97.04       89.33      2.44 o 
  -1  13   5       20.84       14.88      1.62 o 
   0  13   5      178.29      165.64      3.56 o 
   1  13   5      201.77      218.38      4.49 o 
   2  13   5       21.67       27.54      1.76 o 
   3  13   5      531.33      519.09      9.92 o 
   4  13   5      142.09      136.70      4.35 o 
   5  13   5      109.69       97.28      3.35 o 
   6  13   5       17.98       20.08      2.18 o 
   7  13   5        0.05       -1.86      2.06 o 
   8  13   5        0.97       -0.55      1.67 o 
   9  13   5       91.83       90.75      4.40 o 
  -9  14   5        9.73       12.35      1.58 o 
  -8  14   5        8.53       10.31      1.33 o 
  -7  14   5      170.70      177.90      4.31 o 
  -6  14   5      120.20      113.92      4.30 o 
  -5  14   5      713.55      677.88     14.86 o 
  -4  14   5       53.85       62.50      3.18 o 
  -3  14   5      722.86      679.17     14.46 o 
  -2  14   5     2316.17     2251.51     50.27 o 
  -1  14   5       30.88       53.74      4.77 o 
   0  14   5     2406.53     2297.23     35.58 o 
   1  14   5        5.98       16.62      3.54 o 
   2  14   5      896.17      823.16     13.33 o 
   3  14   5       86.53       86.40      2.59 o 
   4  14   5      331.50      318.09      7.35 o 
   5  14   5        0.94        2.57      1.97 o 
   6  14   5      332.97      313.65      7.59 o 
   7  14   5      279.14      262.35      7.28 o 
   8  14   5      120.83      103.29      4.12 o 
  -9  15   5       37.97       32.65      2.32 o 
  -8  15   5       13.12        8.68      1.94 o 
  -7  15   5       69.92       75.81      2.59 o 
  -6  15   5      227.39      232.43      5.52 o 
  -5  15   5      141.04      160.05      5.34 o 
  -4  15   5       21.48       18.51      2.35 o 
  -3  15   5     1825.88     1807.80     38.98 o 
  -2  15   5      503.99      551.41     21.50 o 
  -1  15   5     1147.67     1156.11     30.52 o 
   0  15   5      172.89      206.09      9.17 o 
   1  15   5     2615.81     2566.44     43.00 o 
   2  15   5      175.69      180.97      5.29 o 
   3  15   5     1609.05     1553.55     26.32 o 
   4  15   5      234.49      231.36      6.48 o 
   5  15   5     1001.27      956.43     20.03 o 
   6  15   5      125.61      126.40      5.08 o 
   7  15   5      179.81      179.74      6.34 o 
   8  15   5       96.46       80.00      4.93 o 
  -8  16   5       12.41       12.52      1.70 o 
  -7  16   5       48.16       48.42      2.28 o 
  -6  16   5        0.19        0.30      1.81 o 
  -5  16   5      110.01       98.72      4.05 o 
  -4  16   5      276.77      247.17      6.41 o 
  -3  16   5      748.61      684.18     15.26 o 
  -2  16   5      117.40      119.41      4.23 o 
  -1  16   5      179.46      173.57      5.00 o 
   0  16   5      110.47      123.75      4.32 o 
   1  16   5       60.90       65.91      2.67 o 
   2  16   5      244.77      256.56      5.93 o 
   3  16   5        0.17       -1.09      1.98 o 
   4  16   5       72.22       68.10      3.47 o 
   5  16   5      417.17      452.83     12.02 o 
   6  16   5      162.94      169.24      5.31 o 
   7  16   5       13.06       11.52      1.86 o 
   8  16   5      143.76      131.92      5.38 o 
  -8  17   5      117.97      124.82      4.86 o 
  -7  17   5       83.17       85.11      2.86 o 
  -6  17   5      175.52      183.23      4.78 o 
  -5  17   5      319.51      311.98      8.24 o 
  -4  17   5       97.36      102.00      3.64 o 
  -3  17   5      974.99      944.04     20.66 o 
  -2  17   5        0.29        4.81      2.03 o 
  -1  17   5      221.57      196.89      6.95 o 
   0  17   5       49.04       47.46      2.63 o 
   1  17   5      461.77      448.93      9.79 o 
   2  17   5      103.00      123.36      4.10 o 
   3  17   5       40.48       41.33      2.64 o 
   4  17   5      135.62      138.15      5.78 o 
   5  17   5      168.93      168.83      5.85 o 
   6  17   5     1187.75     1202.94     29.85 o 
   7  17   5       29.02       24.74      2.11 o 
  -7  18   5       38.27       39.88      2.49 o 
  -6  18   5      421.77      384.45      8.55 o 
  -5  18   5        0.79        1.18      0.78 o 
  -4  18   5      143.38      135.80      4.22 o 
  -3  18   5      195.52      171.49      4.95 o 
  -2  18   5        2.98        9.15      2.24 o 
  -1  18   5        4.35        1.89      2.07 o 
   0  18   5        3.40        0.35      2.39 o 
   1  18   5      780.83      746.80     17.88 o 
   2  18   5      118.81      138.50      4.34 o 
   3  18   5      906.00      876.69     19.37 o 
   4  18   5      176.73      167.32      5.97 o 
   5  18   5      290.01      293.56      7.86 o 
   6  18   5      430.44      392.22     10.21 o 
   7  18   5      101.46       82.98      3.98 o 
  -7  19   5       83.85       72.65      4.43 o 
  -6  19   5       13.61       20.63      3.03 o 
  -5  19   5       10.57        5.37      2.11 o 
  -4  19   5        9.94        8.73      2.17 o 
  -3  19   5        3.07        0.21      2.02 o 
  -2  19   5        1.22       -0.42      2.13 o 
  -1  19   5      560.93      518.08     11.82 o 
   0  19   5      424.38      382.88     10.61 o 
   1  19   5        3.15        5.94      2.54 o 
   2  19   5      140.56      137.04      4.44 o 
   3  19   5       79.02       64.74      2.68 o 
   4  19   5      139.89      144.90      5.60 o 
   5  19   5      344.43      313.42      8.15 o 
   6  19   5        3.90        2.53      1.41 o 
  -6  20   5      288.18      266.69      7.90 o 
  -5  20   5        2.88        5.62      1.93 o 
  -4  20   5      142.58      137.56      4.85 o 
  -3  20   5       60.11       62.63      3.22 o 
  -2  20   5      661.84      643.76     16.68 o 
  -1  20   5       22.38       17.09      1.98 o 
   0  20   5        0.67        0.29      2.17 o 
   1  20   5        2.63        5.04      2.09 o 
   2  20   5      124.81      126.46      4.09 o 
   3  20   5       66.33       62.36      2.60 o 
   4  20   5       68.30       61.67      3.25 o 
   5  20   5       94.69       76.26      3.73 o 
  -5  21   5      336.78      262.97     11.67 o 
  -4  21   5        7.06       13.81      3.64 o 
  -3  21   5      247.29      251.71      7.97 o 
  -2  21   5      129.10      125.81      4.99 o 
  -1  21   5      539.86      526.06     13.76 o 
   0  21   5        5.34       12.76      2.77 o 
   1  21   5      216.67      210.51      5.94 o 
   2  21   5        4.85        4.03      1.73 o 
   3  21   5       74.66       72.50      4.39 o 
   4  21   5       59.86       53.17      3.83 o 
   5  21   5        3.47        0.81      2.97 o 
  -4  22   5       10.63        8.17      2.05 o 
  -3  22   5       15.75       17.05      2.18 o 
  -2  22   5       20.49       17.14      2.28 o 
  -1  22   5        0.21       -1.60      2.53 o 
   0  22   5       22.83       20.48      2.15 o 
   1  22   5       45.24       41.83      2.06 o 
   2  22   5        0.94       -0.72      1.71 o 
   3  22   5      296.54      259.09      9.85 o 
   4  22   5       26.14       17.21      5.03 o 
  -3  23   5      239.66      255.77      7.64 o 
  -2  23   5      107.11      114.94      4.21 o 
  -1  23   5      420.68      428.60     12.33 o 
   0  23   5        2.94        3.22      2.10 o 
   1  23   5      308.01      278.23      6.98 o 
   2  23   5       42.98       43.58      6.04 o 
 -10   0   6       37.67       38.99      2.84 o 
  -9   0   6       69.24       68.94      6.06 o 
  -8   0   6      396.52      365.70     13.60 o 
  -7   0   6      816.21      737.52     21.45 o 
  -6   0   6      710.31      658.80     15.26 o 
  -5   0   6       48.37       32.16      2.32 o 
  -4   0   6       33.56       34.81      2.27 o 
  -3   0   6      136.93      188.84      5.22 o 
  -2   0   6      314.93      271.00      6.04 o 
   0   0   6     4579.46     4154.20     96.92 o 
   1   0   6      837.41      834.89     30.16 o 
   2   0   6     1316.83     1198.16     27.19 o 
   3   0   6       12.02       17.05      2.22 o 
   4   0   6     1573.10     1452.03     30.11 o 
   5   0   6     2806.38     2663.59     57.69 o 
   6   0   6     6002.14     5908.22    150.74 o 
   7   0   6       31.08       30.36      3.55 o 
   8   0   6      207.76      199.62      7.75 o 
   9   0   6       34.48       31.44      7.16 o 
  10   0   6      344.19      314.65     12.58 o 
 -11   1   6        9.56        1.26      3.48 o 
 -10   1   6       19.17       17.66      2.10 o 
  -9   1   6       56.74       44.54      3.05 o 
  -8   1   6       18.58       16.50      2.05 o 
  -7   1   6       39.46       32.05      2.37 o 
  -6   1   6       83.73       87.02      2.74 o 
  -5   1   6       15.36       18.11      1.64 o 
  -4   1   6        6.24       12.76      1.34 o 
  -3   1   6     2017.87     1941.59     26.03 o 
  -2   1   6       72.28       75.83      2.46 o 
  -1   1   6      327.07      301.39      7.05 o 
   0   1   6      280.53      265.05      6.96 o 
   1   1   6      159.78      126.27      2.87 o 
   2   1   6      164.33      207.54      3.89 o 
   3   1   6      756.51      730.03     11.88 o 
   4   1   6      822.75      851.94     14.25 o 
   5   1   6        0.73        8.69      2.11 o 
   6   1   6      600.40      625.86     12.89 o 
   7   1   6       36.09       47.02      2.59 o 
   8   1   6      101.49      105.13      3.76 o 
   9   1   6       76.62       87.26      3.27 o 
  10   1   6       56.29       47.13      2.47 o 
 -11   2   6        0.22       -3.58      3.58 o 
 -10   2   6       18.12       22.65      2.34 o 
  -9   2   6       18.19       14.39      2.08 o 
  -8   2   6       21.27       25.94      2.76 o 
  -7   2   6      811.20      718.55     14.65 o 
  -6   2   6       39.18       34.10      1.96 o 
  -5   2   6       29.36       22.69      1.58 o 
  -4   2   6       68.79       65.72      2.11 o 
  -3   2   6       44.76       30.26      1.52 o 
  -2   2   6      336.50      279.83      8.39 o 
  -1   2   6      820.74      792.60     12.44 o 
   0   2   6        5.64       15.59      1.80 o 
   1   2   6      106.08      101.08      3.01 o 
   2   2   6       24.50       29.36      1.68 o 
   3   2   6      259.61      272.59      5.08 o 
   4   2   6       92.86       85.15      2.87 o 
   5   2   6      216.99      221.74      5.17 o 
   6   2   6      517.58      478.57      9.64 o 
   7   2   6      236.08      230.01      6.19 o 
   8   2   6      162.61      163.65      4.80 o 
   9   2   6      128.06      140.18      4.48 o 
  10   2   6       90.55       77.22      3.23 o 
 -10   3   6       22.16       32.58      2.54 o 
  -9   3   6       11.82       14.48      2.14 o 
  -8   3   6       36.45       25.81      2.51 o 
  -7   3   6      186.89      185.13      5.30 o 
  -6   3   6       11.48        8.75      1.65 o 
  -5   3   6     1040.06     1000.55     16.34 o 
  -4   3   6       26.76       20.25      1.66 o 
  -3   3   6      526.14      492.07      7.36 o 
  -2   3   6       10.63        9.90      1.59 o 
  -1   3   6     1498.76     1350.39     19.54 o 
   0   3   6      100.13      172.81      5.08 o 
   1   3   6      713.16      594.77     10.22 o 
   2   3   6      401.19      377.10      6.32 o 
   3   3   6      348.82      332.20      6.24 o 
   4   3   6     1345.07     1346.98     23.23 o 
   5   3   6       15.30       15.90      2.13 o 
   6   3   6      456.28      474.48     12.68 o 
   7   3   6        1.76        0.90      1.99 o 
   8   3   6        5.04        3.71      2.17 o 
   9   3   6        0.89       -1.18      2.08 o 
  10   3   6      334.78      330.82     11.81 o 
 -10   4   6       15.73       12.79      1.88 o 
  -9   4   6      251.77      233.19      5.43 o 
  -8   4   6      265.92      246.77      8.50 o 
  -7   4   6       31.80       19.11      2.34 o 
  -6   4   6      230.61      231.30      5.45 o 
  -5   4   6       10.98       13.78      1.84 o 
  -4   4   6      372.26      324.67      5.92 o 
  -3   4   6       20.31       19.68      1.45 o 
  -2   4   6     2142.54     2095.43     31.05 o 
  -1   4   6      405.84      401.87      6.32 o 
   0   4   6      800.37      812.99     11.88 o 
   1   4   6        0.26       16.95      5.06 o 
   2   4   6      423.08      400.00      6.65 o 
   3   4   6       84.85       92.48      2.56 o 
   4   4   6      484.91      428.98      8.13 o 
   5   4   6      178.38      190.01      4.57 o 
   6   4   6       81.43       71.68      3.06 o 
   7   4   6       86.52       99.07      5.01 o 
   8   4   6      466.91      444.54     13.88 o 
   9   4   6       86.76       88.56      4.70 o 
  10   4   6      116.96      115.96      5.67 o 
 -10   5   6        2.11        1.75      1.82 o 
  -9   5   6       67.76       53.37      3.59 o 
  -8   5   6       59.53       48.98      2.66 o 
  -7   5   6        0.03       -2.30      2.30 o 
  -6   5   6      727.80      698.66     13.80 o 
  -5   5   6      340.87      366.14      6.81 o 
  -4   5   6      124.13      135.42      3.49 o 
  -3   5   6      192.28      189.19      3.90 o 
  -2   5   6      234.29      220.05      4.28 o 
  -1   5   6       67.97       73.86      2.78 o 
   0   5   6      795.99      695.07     10.43 o 
   1   5   6      139.87      143.94      3.15 o 
   2   5   6       31.53       39.66      1.72 o 
   3   5   6      206.27      212.06      4.28 o 
   4   5   6      131.59      131.75      3.83 o 
   5   5   6       19.86       28.43      2.22 o 
   6   5   6       46.79       51.39      3.18 o 
   7   5   6       17.79       20.04      2.73 o 
   8   5   6       87.54       88.44      4.12 o 
   9   5   6       91.23       99.88      4.91 o 
  10   5   6        0.08        2.90      2.63 o 
 -10   6   6       34.43       43.60      2.18 o 
  -9   6   6      132.11      129.78      4.81 o 
  -8   6   6      740.74      751.65     16.19 o 
  -7   6   6      263.04      253.31      6.07 o 
  -6   6   6       18.05       19.45      2.31 o 
  -5   6   6     2219.81     2131.92     35.03 o 
  -4   6   6      978.64      868.76     13.63 o 
  -3   6   6      458.89      459.65      8.78 o 
  -2   6   6     1310.37     1232.40     20.69 o 
  -1   6   6      177.14      170.36      3.81 o 
   0   6   6      461.86      408.04      6.74 o 
   1   6   6      452.63      431.91      7.77 o 
   2   6   6      944.79      880.38     15.12 o 
   3   6   6       15.31       23.42      1.70 o 
   4   6   6      979.78      957.32     16.72 o 
   5   6   6      170.61      168.16      5.12 o 
   6   6   6      183.99      178.58      5.84 o 
   7   6   6       71.62       76.58      4.18 o 
   8   6   6      124.32      137.06      5.22 o 
   9   6   6      354.95      372.31     11.59 o 
 -10   7   6       52.83       55.13      2.44 o 
  -9   7   6       29.30       34.81      2.71 o 
  -8   7   6       93.76       95.78      3.50 o 
  -7   7   6      520.40      542.76     11.34 o 
  -6   7   6      331.54      326.49      7.39 o 
  -5   7   6     4201.21     3909.73     65.64 o 
  -4   7   6      125.05      133.81      3.71 o 
  -3   7   6      727.54      652.04     12.01 o 
  -2   7   6      445.53      446.24      8.51 o 
  -1   7   6     2674.68     2498.33     39.76 o 
   0   7   6        0.11       13.71      4.30 o 
   1   7   6     1260.28     1165.69     19.07 o 
   2   7   6       23.68       20.13      2.27 o 
   3   7   6       85.16       84.79      3.02 o 
   4   7   6       32.78       31.64      4.16 o 
   5   7   6        9.92       10.45      2.09 o 
   6   7   6       62.38       74.58      5.49 o 
   7   7   6       22.66       27.57      4.35 o 
   8   7   6      541.01      565.74     14.52 o 
   9   7   6      133.22      118.42      4.21 o 
 -10   8   6       16.47       13.29      1.87 o 
  -9   8   6       31.12       35.14      2.82 o 
  -8   8   6        3.27        1.82      2.72 o 
  -7   8   6       47.40       47.55      2.40 o 
  -6   8   6        4.62       -2.12      2.12 o 
  -5   8   6       96.09      100.86      4.47 o 
  -4   8   6      390.41      393.20      7.92 o 
  -3   8   6      419.49      403.69      7.90 o 
  -2   8   6      137.45      149.20      3.74 o 
  -1   8   6       16.11       13.19      1.85 o 
   0   8   6      172.02      167.77      3.87 o 
   1   8   6       33.14       51.23      2.04 o 
   2   8   6      264.94      277.92      5.84 o 
   3   8   6        8.98       11.99      2.15 o 
   4   8   6      143.51      137.25      3.95 o 
   5   8   6      116.86      127.65      4.19 o 
   6   8   6       54.32       48.20      3.53 o 
   7   8   6      180.39      185.21      6.43 o 
   8   8   6        0.70        6.84      2.44 o 
   9   8   6      192.33      180.32      8.05 o 
 -10   9   6       18.44       16.63      1.73 o 
  -9   9   6      186.30      201.13      6.03 o 
  -8   9   6       34.07       33.66      3.05 o 
  -7   9   6      571.28      568.03     11.72 o 
  -6   9   6        0.53        1.68      2.16 o 
  -5   9   6       55.78       58.65      2.92 o 
  -4   9   6        2.71        4.81      2.00 o 
  -3   9   6       93.53      105.81      3.29 o 
  -2   9   6      228.09      257.12      9.71 o 
  -1   9   6     1165.27     1149.14     20.32 o 
   0   9   6      341.90      412.44      8.55 o 
   1   9   6      851.20      798.54     14.66 o 
   2   9   6       19.30       23.11      1.99 o 
   3   9   6      513.96      480.68     10.79 o 
   4   9   6      147.26      149.88      5.03 o 
   5   9   6      239.32      237.99      6.17 o 
   6   9   6        0.61        3.17      2.01 o 
   7   9   6      571.08      599.43     15.53 o 
   8   9   6      278.03      265.97      7.49 o 
   9   9   6       96.31       70.78      3.04 o 
  -9  10   6       56.00       63.19      2.69 o 
  -8  10   6      128.04      130.05      4.35 o 
  -7  10   6        9.72       13.50      2.51 o 
  -6  10   6      896.69      833.71     22.47 o 
  -5  10   6       40.21       33.37      2.50 o 
  -4  10   6     3437.71     3294.82     55.99 o 
  -3  10   6      101.30      129.54      3.73 o 
  -2  10   6     2135.54     1977.04     34.38 o 
  -1  10   6      101.49      102.34      5.65 o 
   0  10   6      571.93      511.70      9.81 o 
   1  10   6       34.98       57.06      7.11 o 
   2  10   6      224.29      222.56      5.15 o 
   3  10   6       32.79       44.76     11.50 o 
   4  10   6       85.46       96.33      4.77 o 
   5  10   6       11.94       18.47      2.16 o 
   6  10   6      197.59      191.46      5.55 o 
   7  10   6      578.41      585.81     15.19 o 
   8  10   6       15.85       15.07      2.23 o 
   9  10   6      104.99       93.80      6.50 o 
  -9  11   6        0.46        0.47      1.63 o 
  -8  11   6        8.42       10.06      2.19 o 
  -7  11   6      148.32      143.81      4.82 o 
  -6  11   6        8.40        7.64      2.68 o 
  -5  11   6      133.16      118.50      5.66 o 
  -4  11   6     1506.50     1473.91     26.09 o 
  -3  11   6     2980.45     2746.32     45.54 o 
  -2  11   6        0.12       12.64      2.61 o 
  -1  11   6      229.36      231.23      5.69 o 
   0  11   6      603.25      615.44     11.58 o 
   1  11   6      762.68      732.26     13.58 o 
   2  11   6      460.40      503.12     14.11 o 
   3  11   6      328.27      353.02      9.19 o 
   4  11   6       61.39       58.71      3.27 o 
   5  11   6       50.65       47.18      2.68 o 
   6  11   6       22.77       20.57      2.39 o 
   7  11   6      201.55      207.68      6.33 o 
   8  11   6        4.09        1.96      2.29 o 
  -9  12   6      145.66      144.43      5.81 o 
  -8  12   6       50.13       47.28      2.26 o 
  -7  12   6      116.93      113.17      4.20 o 
  -6  12   6       33.08       35.54      2.89 o 
  -5  12   6      103.21       97.75      4.21 o 
  -4  12   6     1915.38     1948.76     36.49 o 
  -3  12   6      502.46      483.97      9.17 o 
  -2  12   6     1338.71     1333.45     22.02 o 
  -1  12   6      162.31      145.45      3.31 o 
   0  12   6      282.22      271.95      5.92 o 
   1  12   6       83.67       99.16      6.26 o 
   2  12   6      387.19      407.17      8.50 o 
   3  12   6      112.00      160.04      6.70 o 
   4  12   6      694.42      683.85     15.91 o 
   5  12   6      178.51      157.74      4.58 o 
   6  12   6      169.56      163.50      4.95 o 
   7  12   6       34.97       36.49      2.52 o 
   8  12   6      219.64      193.79      5.09 o 
  -9  13   6      161.14      154.09      6.27 o 
  -8  13   6       41.75       42.76      2.06 o 
  -7  13   6      212.49      234.24      5.95 o 
  -6  13   6       29.28       24.42      2.47 o 
  -5  13   6       53.82       61.27      2.95 o 
  -4  13   6     1231.15     1200.02     24.21 o 
  -3  13   6      114.48      119.78      3.79 o 
  -2  13   6       98.05      109.06      8.27 o 
  -1  13   6      948.88      986.84     17.26 o 
   0  13   6      216.57      259.34      7.34 o 
   1  13   6     2004.34     2081.09     39.02 o 
   2  13   6        4.63       14.67      2.15 o 
   3  13   6     1844.68     1896.49     35.64 o 
   4  13   6      197.64      180.76      5.22 o 
   5  13   6      556.21      537.52     13.14 o 
   6  13   6       86.42       83.96      3.92 o 
   7  13   6      200.88      184.18      5.13 o 
   8  13   6        0.38       -1.69      3.07 o 
  -8  14   6       17.53       23.32      2.32 o 
  -7  14   6       13.63       15.16      2.01 o 
  -6  14   6      198.92      196.87      5.31 o 
  -5  14   6      310.58      314.48      7.21 o 
  -4  14   6      122.05      129.10      4.37 o 
  -3  14   6       71.11       75.00      4.86 o 
  -2  14   6       91.19       93.53      2.90 o 
  -1  14   6       66.52       79.31      2.97 o 
   0  14   6      339.90      342.07      6.71 o 
   1  14   6       17.32       22.99      2.20 o 
   2  14   6      477.46      514.56     10.35 o 
   3  14   6       40.22       46.96      2.52 o 
   4  14   6      211.24      216.65      5.80 o 
   5  14   6       88.63       86.02      3.20 o 
   6  14   6        0.51       -0.58      1.73 o 
   7  14   6       10.70        7.15      1.85 o 
  -8  15   6      134.85      107.78      4.10 o 
  -7  15   6       34.92       29.22      1.86 o 
  -6  15   6       33.70       33.02      1.87 o 
  -5  15   6       66.61       65.83      2.64 o 
  -4  15   6        6.37        4.99      2.07 o 
  -3  15   6       84.37       77.71      3.12 o 
  -2  15   6       29.68       36.67      2.74 o 
  -1  15   6       17.87       26.02      3.00 o 
   0  15   6      335.01      300.51      6.19 o 
   1  15   6      101.22      109.17      3.59 o 
   2  15   6      227.96      213.58      5.18 o 
   3  15   6      521.19      503.83     10.68 o 
   4  15   6      278.93      290.63      7.50 o 
   5  15   6       39.09       34.68      2.16 o 
   6  15   6       73.33       79.65      3.51 o 
   7  15   6        2.59        8.41      1.98 o 
  -7  16   6      142.37      144.16      4.56 o 
  -6  16   6       94.15       94.34      3.30 o 
  -5  16   6      128.39      132.28      4.13 o 
  -4  16   6      111.69      115.78      4.07 o 
  -3  16   6       58.87       86.12      3.64 o 
  -2  16   6      137.63      158.76      4.74 o 
  -1  16   6       64.45       78.19      3.17 o 
   0  16   6      174.06      187.18      5.14 o 
   1  16   6      226.47      248.67      6.75 o 
   2  16   6      755.39      742.10     15.42 o 
   3  16   6      742.23      728.42     17.03 o 
   4  16   6      300.00      306.63      9.81 o 
   5  16   6      312.38      295.03      9.82 o 
   6  16   6      151.89      139.66      4.37 o 
   7  16   6      566.59      480.89     20.85 o 
  -7  17   6        0.26        0.72      1.75 o 
  -6  17   6        8.65        5.01      2.18 o 
  -5  17   6      202.31      191.89      4.69 o 
  -4  17   6       89.69       83.28      3.04 o 
  -3  17   6       52.40       68.72      3.23 o 
  -2  17   6       83.25       99.85      3.63 o 
  -1  17   6      411.35      397.13      9.25 o 
   0  17   6       12.42       17.15      3.10 o 
   1  17   6      190.18      201.73      5.75 o 
   2  17   6       81.28       84.23      3.77 o 
   3  17   6        3.00        4.66      2.88 o 
   4  17   6      206.17      217.83      7.95 o 
   5  17   6      558.11      554.83     17.88 o 
   6  17   6       13.64       14.01      1.99 o 
  -6  18   6      219.39      208.63      8.99 o 
  -5  18   6       61.86       78.63      2.88 o 
  -4  18   6      226.88      194.60      4.71 o 
  -3  18   6        3.63        4.94      2.25 o 
  -2  18   6      129.35      138.71      4.17 o 
  -1  18   6      227.84      222.28      5.76 o 
   0  18   6      152.97      138.28      4.42 o 
   1  18   6      245.92      252.13      6.99 o 
   2  18   6      125.21      126.59      5.83 o 
   3  18   6      111.10      122.30      5.75 o 
   4  18   6      382.77      352.57     11.38 o 
   5  18   6       66.26       62.45      3.32 o 
  -6  19   6      104.48      110.59      7.73 o 
  -5  19   6      300.97      264.16      9.03 o 
  -4  19   6      422.39      456.92     13.68 o 
  -3  19   6       43.25       51.44      2.29 o 
  -2  19   6        8.30       19.75      1.90 o 
  -1  19   6       15.59       14.84      1.70 o 
   0  19   6        0.42        0.52      1.85 o 
   1  19   6      186.14      177.70      6.46 o 
   2  19   6      114.63      118.27      5.46 o 
   3  19   6      339.84      348.42     11.10 o 
   4  19   6        0.68        0.24      2.23 o 
   5  19   6      550.23      481.94     13.61 o 
  -5  20   6      223.64      212.48     12.95 o 
  -4  20   6       52.04       55.86      2.93 o 
  -3  20   6       91.37       92.65      3.34 o 
  -2  20   6       67.70       77.34      3.37 o 
  -1  20   6       74.61       73.79      2.63 o 
   0  20   6       26.94       19.71      2.29 o 
   1  20   6       48.41       45.15      3.11 o 
   2  20   6      263.95      262.73      7.71 o 
   3  20   6      103.70      103.54      4.38 o 
   4  20   6       95.68       69.55      6.35 o 
  -4  21   6       25.31       27.74      3.77 o 
  -3  21   6       29.78       39.34      3.62 o 
  -2  21   6       28.62       23.71      1.94 o 
  -1  21   6        2.50        3.60      2.61 o 
   0  21   6       19.25        5.86      3.30 o 
   1  21   6       16.33        6.50      2.92 o 
   2  21   6      191.60      154.04      7.96 o 
   3  21   6      239.24      217.76     10.04 o 
  -2  22   6       82.95       76.75      8.02 o 
  -1  22   6        9.43       14.53      3.92 o 
   0  22   6      334.04      321.54     14.27 o 
   1  22   6      102.71       84.25     14.36 o 
 -10   1   7      157.79      146.91      6.32 o 
  -9   1   7        9.65       10.37      2.06 o 
  -8   1   7      111.41      126.38      4.29 o 
  -7   1   7       72.33       78.05      3.30 o 
  -6   1   7      453.48      498.15     11.21 o 
  -5   1   7      258.34      255.41      5.53 o 
  -4   1   7     1478.34     1390.21     20.11 o 
  -3   1   7       15.42       13.57      1.74 o 
  -2   1   7     1421.28     1420.47     21.03 o 
  -1   1   7        5.93       90.90      3.74 o 
   0   1   7     1360.94     1344.53     19.78 o 
   1   1   7     1272.02     1253.89     19.88 o 
   2   1   7        0.87        1.90      1.53 o 
   3   1   7      582.04      599.96     10.45 o 
   4   1   7      183.54      166.70      4.22 o 
   5   1   7     2517.51     2384.63     48.19 o 
   6   1   7      192.82      190.56      5.79 o 
   7   1   7      118.19      129.48      4.23 o 
   8   1   7        3.54        8.02      1.97 o 
   9   1   7      186.04      165.41      4.70 o 
 -10   2   7      180.47      165.67      5.97 o 
  -9   2   7       62.45       74.43      3.20 o 
  -8   2   7       44.59       54.45      3.03 o 
  -7   2   7      351.39      327.96      7.77 o 
  -6   2   7      132.51      136.94      4.14 o 
  -5   2   7      194.25      209.27      8.07 o 
  -4   2   7      260.94      235.92      4.37 o 
  -3   2   7      642.22      620.07      9.17 o 
  -2   2   7       57.16       47.59      1.88 o 
  -1   2   7       30.18       30.08      1.75 o 
   0   2   7      188.61      201.29      4.31 o 
   1   2   7        0.82        4.40      1.59 o 
   2   2   7      109.28      124.79      3.61 o 
   3   2   7        2.02       11.34      1.93 o 
   4   2   7       25.31       31.35      4.53 o 
   5   2   7        2.00       14.80      4.21 o 
   6   2   7        3.58        4.13      2.37 o 
   7   2   7       27.37       24.18      2.32 o 
   8   2   7      595.13      591.51     15.44 o 
   9   2   7      296.82      253.48     10.23 o 
 -10   3   7        6.16        5.96      1.96 o 
  -9   3   7       13.93        9.67      1.85 o 
  -8   3   7       55.25       69.92      5.15 o 
  -7   3   7       41.54       46.54      2.93 o 
  -6   3   7      301.86      294.18      6.43 o 
  -5   3   7       11.33       10.18      1.88 o 
  -4   3   7       63.48       63.04      2.29 o 
  -3   3   7       61.63       70.86      2.23 o 
  -2   3   7      330.53      328.16      5.86 o 
  -1   3   7      888.36      874.77     14.26 o 
   0   3   7        0.12       50.23      2.76 o 
   1   3   7        1.57       22.27      1.74 o 
   2   3   7      337.01      328.49      6.05 o 
   3   3   7        6.62       10.87      1.87 o 
   4   3   7        4.98        8.12      2.21 o 
   5   3   7       74.93       91.06      3.73 o 
   6   3   7        2.48        4.71      3.76 o 
   7   3   7      105.86      101.62      4.47 o 
   8   3   7       25.18       23.97      2.48 o 
   9   3   7      311.43      254.64      8.65 o 
 -10   4   7       17.66       28.44      2.23 o 
  -9   4   7      204.07      182.38      7.24 o 
  -8   4   7      206.66      227.92      5.98 o 
  -7   4   7      567.72      510.49     12.48 o 
  -6   4   7        0.17       -1.76      1.96 o 
  -5   4   7       18.56       24.72      2.30 o 
  -4   4   7      124.91      131.58      3.66 o 
  -3   4   7       99.91      111.26      2.98 o 
  -2   4   7       50.76       50.02      2.07 o 
  -1   4   7      138.38      156.98      3.72 o 
   0   4   7      185.84      173.60      3.74 o 
   1   4   7       57.48       68.73      2.26 o 
   2   4   7      453.97      417.96      7.35 o 
   3   4   7       13.85       20.20      2.08 o 
   4   4   7      280.80      275.10      6.87 o 
   5   4   7        1.29        2.58      2.29 o 
   6   4   7       67.83       87.49      3.78 o 
   7   4   7      431.31      453.57     14.30 o 
   8   4   7       41.14       36.11      4.21 o 
   9   4   7      294.59      279.15      9.33 o 
  -9   5   7        2.82        9.70      2.08 o 
  -8   5   7      194.54      242.10      6.82 o 
  -7   5   7       39.99       39.49      2.33 o 
  -6   5   7      178.39      214.92      5.15 o 
  -5   5   7      320.34      315.68      6.86 o 
  -4   5   7     1078.61     1084.61     19.99 o 
  -3   5   7       10.71       20.60      1.99 o 
  -2   5   7      117.85      136.18      3.63 o 
  -1   5   7        1.14        3.81      1.64 o 
   0   5   7       11.92       17.29      1.66 o 
   1   5   7      331.76      299.25      5.55 o 
   2   5   7      198.97      182.71      4.18 o 
   3   5   7      794.05      777.41     14.55 o 
   4   5   7      263.32      282.35     11.81 o 
   5   5   7      754.64      726.88     17.72 o 
   6   5   7       13.94       23.03      3.14 o 
   7   5   7      700.23      753.99     22.42 o 
   8   5   7        0.59        3.70      2.69 o 
   9   5   7      315.80      313.70     10.34 o 
  -9   6   7       40.94       42.27      2.79 o 
  -8   6   7      122.31      112.11      3.66 o 
  -7   6   7      317.36      323.45      7.16 o 
  -6   6   7      106.29       94.64      3.30 o 
  -5   6   7      836.48      816.84     15.86 o 
  -4   6   7        4.70       35.98      2.69 o 
  -3   6   7      118.78      122.65      3.70 o 
  -2   6   7      306.81      293.19      6.27 o 
  -1   6   7      168.88      184.00      4.29 o 
   0   6   7       71.40       90.29      5.01 o 
   1   6   7       67.63       90.54      2.68 o 
   2   6   7      171.59      162.94      3.90 o 
   3   6   7      637.67      669.17     14.06 o 
   4   6   7       22.80       68.21      4.12 o 
   5   6   7      158.47      170.26      9.80 o 
   6   6   7      145.05      162.34      5.83 o 
   7   6   7       15.99       26.63      5.37 o 
   8   6   7       92.66       88.54      3.88 o 
  -9   7   7       12.30       14.57      2.14 o 
  -8   7   7      109.04      106.93      3.24 o 
  -7   7   7        4.87        7.82      1.88 o 
  -6   7   7       33.06       33.52      2.37 o 
  -5   7   7      227.53      211.71      5.38 o 
  -4   7   7      254.81      262.71      5.64 o 
  -3   7   7      202.25      192.31      4.92 o 
  -2   7   7      255.11      316.40      7.52 o 
  -1   7   7     1761.26     1690.68     28.37 o 
   0   7   7       64.38      140.79      4.90 o 
   1   7   7     1753.94     1687.94     28.84 o 
   2   7   7        3.20       12.87      1.79 o 
   3   7   7      358.59      357.69      9.04 o 
   4   7   7       27.90       32.19      3.73 o 
   5   7   7       58.65       63.18      3.26 o 
   6   7   7      284.96      302.26      8.65 o 
   7   7   7       32.08       25.53      2.78 o 
   8   7   7      101.72      102.93      4.13 o 
  -9   8   7        1.76        2.45      1.90 o 
  -8   8   7        1.61        7.55      2.25 o 
  -7   8   7       12.51       16.53      1.99 o 
  -6   8   7      269.37      272.35      6.25 o 
  -5   8   7      133.42      192.08      6.73 o 
  -4   8   7     1325.80     1286.57     26.29 o 
  -3   8   7        2.10       24.30      2.16 o 
  -2   8   7      274.61      250.47      5.79 o 
  -1   8   7      131.55      126.95      3.52 o 
   0   8   7       23.05       19.72      2.18 o 
   1   8   7       30.24       55.94      2.84 o 
   2   8   7      482.20      485.54     10.41 o 
   3   8   7       86.21      143.42      4.36 o 
   4   8   7     1316.88     1265.29     31.81 o 
   5   8   7        0.14       10.07      2.55 o 
   6   8   7      341.77      353.87      9.77 o 
   7   8   7        8.56        6.12      2.36 o 
   8   8   7      277.03      289.42      8.41 o 
  -9   9   7        7.25        5.16      1.53 o 
  -8   9   7        9.12        9.11      2.15 o 
  -7   9   7       27.97       28.80      2.00 o 
  -6   9   7        7.91       17.24      2.07 o 
  -5   9   7      423.28      418.08      8.96 o 
  -4   9   7      420.68      445.58     10.59 o 
  -3   9   7      361.07      370.41      8.14 o 
  -2   9   7     1358.01     1317.97     24.46 o 
  -1   9   7      330.92      334.22      7.69 o 
   0   9   7      129.40      151.14      4.48 o 
   1   9   7      417.92      487.09     11.03 o 
   2   9   7       94.77      108.63      4.32 o 
   3   9   7      266.28      285.39     11.90 o 
   4   9   7        3.40       19.84      4.81 o 
   5   9   7      617.65      593.30     17.25 o 
   6   9   7        0.24       -0.18      2.43 o 
   7   9   7      118.05      113.88      4.57 o 
   8   9   7        0.24       -1.47      2.06 o 
  -9  10   7       13.24        8.62      1.33 o 
  -8  10   7        0.70        0.90      1.96 o 
  -7  10   7        1.80        2.46      2.23 o 
  -6  10   7       31.62       31.79      2.22 o 
  -5  10   7       33.80       29.27      2.16 o 
  -4  10   7        1.16        6.01      2.29 o 
  -3  10   7      229.46      221.13      5.72 o 
  -2  10   7       34.61       55.80      3.83 o 
  -1  10   7      106.21      107.81      3.54 o 
   0  10   7       17.09       33.33      2.86 o 
   1  10   7      105.27      101.52      3.77 o 
   2  10   7       17.58       28.12      2.53 o 
   3  10   7      345.04      327.88      8.09 o 
   4  10   7      256.19      245.29      6.76 o 
   5  10   7       20.91       22.97      2.48 o 
   6  10   7       22.46       14.68      2.24 o 
   7  10   7       44.54       40.28      3.08 o 
   8  10   7       11.47        7.15      2.32 o 
  -8  11   7        6.19        2.59      1.83 o 
  -7  11   7      112.49      113.33      3.66 o 
  -6  11   7      106.50       97.73      3.87 o 
  -5  11   7      268.73      251.70      7.54 o 
  -4  11   7      127.56      121.71      4.03 o 
  -3  11   7      242.23      217.37      5.32 o 
  -2  11   7      487.71      498.53     10.85 o 
  -1  11   7      503.05      453.23     12.10 o 
   0  11   7      463.38      480.11     12.15 o 
   1  11   7      484.99      499.97     11.19 o 
   2  11   7       22.27       20.90      2.43 o 
   3  11   7        2.05        9.74      2.62 o 
   4  11   7       41.41       45.09      2.78 o 
   5  11   7        9.77       19.99      2.76 o 
   6  11   7        0.50        3.30      2.04 o 
   7  11   7       21.59       31.17      2.31 o 
  -8  12   7      103.99      102.02      4.26 o 
  -7  12   7       57.63       72.52      3.04 o 
  -6  12   7       44.96       42.79      3.17 o 
  -5  12   7       69.64       85.21      3.85 o 
  -4  12   7        5.13       -1.04      2.02 o 
  -3  12   7       80.76      108.63      4.88 o 
  -2  12   7      672.29      639.87     12.81 o 
  -1  12   7       24.10       48.56      3.62 o 
   0  12   7      301.12      297.82      8.06 o 
   1  12   7      120.84      144.20      4.85 o 
   2  12   7      504.44      492.07     11.79 o 
   3  12   7        1.00       -1.26      2.25 o 
   4  12   7      343.64      348.33      8.95 o 
   5  12   7        4.26        1.75      2.04 o 
   6  12   7      210.33      210.58      6.12 o 
   7  12   7       86.90       80.92      3.31 o 
  -8  13   7       32.83       21.19      2.54 o 
  -7  13   7       74.85       78.74      2.59 o 
  -6  13   7       19.26       17.40      2.00 o 
  -5  13   7       36.03       31.02      2.87 o 
  -4  13   7       58.82       51.66      2.47 o 
  -3  13   7       28.20       26.86      2.23 o 
  -2  13   7       88.87       93.24      3.20 o 
  -1  13   7       63.25       57.44      2.45 o 
   0  13   7       20.49       24.17      2.37 o 
   1  13   7        4.83        4.74      2.48 o 
   2  13   7       42.83       49.25      2.87 o 
   3  13   7      135.50      136.19      4.69 o 
   4  13   7        1.38       -0.11      2.34 o 
   5  13   7      254.01      224.82      6.54 o 
   6  13   7        7.56       11.03      1.78 o 
   7  13   7       42.71       45.51      5.76 o 
  -7  14   7      398.18      375.49      7.93 o 
  -6  14   7       88.09       81.75      3.25 o 
  -5  14   7       86.79      103.03      4.00 o 
  -4  14   7       29.05       38.99      2.55 o 
  -3  14   7     1149.32     1174.55     27.86 o 
  -2  14   7      208.53      233.76      6.08 o 
  -1  14   7      229.54      217.21      5.42 o 
   0  14   7       26.42       35.48      2.54 o 
   1  14   7       17.03       23.33      2.42 o 
   2  14   7       29.90       97.37      3.95 o 
   3  14   7       66.93       69.90      2.99 o 
   4  14   7      229.26      235.41      6.40 o 
   5  14   7       59.51       59.31      4.17 o 
   6  14   7      297.14      277.44     10.62 o 
  -7  15   7       65.52       67.61      2.90 o 
  -6  15   7      639.07      604.41     14.84 o 
  -5  15   7        9.98       16.18      2.16 o 
  -4  15   7      574.74      572.58     15.52 o 
  -3  15   7       10.49        5.64      2.60 o 
  -2  15   7       29.47       37.08      2.86 o 
  -1  15   7        4.98       17.10      1.95 o 
   0  15   7      289.42      265.40      6.73 o 
   1  15   7       68.75       79.76      3.06 o 
   2  15   7       22.18       24.02      2.25 o 
   3  15   7       68.55       82.51      3.18 o 
   4  15   7      160.55      154.72      4.63 o 
   5  15   7       61.58       82.56      7.01 o 
   6  15   7       71.31       57.72      7.94 o 
  -6  16   7       53.36       49.49      2.29 o 
  -5  16   7      185.75      187.15      9.76 o 
  -4  16   7       29.29       28.29      2.66 o 
  -3  16   7       68.21       72.50      3.90 o 
  -2  16   7      346.46      339.24      9.86 o 
  -1  16   7      168.67      166.86      5.75 o 
   0  16   7       54.89       63.87      3.94 o 
   1  16   7        0.17       16.02      2.88 o 
   2  16   7        0.20        0.71      2.86 o 
   3  16   7        7.43       13.98      3.16 o 
   4  16   7       38.68       51.58      4.59 o 
   5  16   7       59.41       66.41      4.44 o 
  -5  17   7      117.42      100.17      5.61 o 
  -4  17   7       12.55        9.67      2.23 o 
  -3  17   7      159.39      164.87      5.61 o 
  -2  17   7       38.31       46.24      2.91 o 
  -1  17   7       66.93       83.13      3.82 o 
   0  17   7      165.12      182.13      7.08 o 
   1  17   7      195.72      196.92      7.35 o 
   2  17   7        1.31       12.08      3.50 o 
   3  17   7       37.41       38.14      3.61 o 
   4  17   7       24.70       19.85      2.45 o 
   5  17   7       41.83       34.62      7.24 o 
  -5  18   7      157.90      174.97      6.77 o 
  -4  18   7        4.83       12.74      3.36 o 
  -3  18   7      222.52      226.16      6.73 o 
  -2  18   7      228.46      251.55      7.40 o 
  -1  18   7      572.94      638.95     19.45 o 
   0  18   7      889.10      965.02     28.77 o 
   1  18   7      300.32      328.29     10.55 o 
   2  18   7      483.86      499.57     18.53 o 
   3  18   7      500.67      459.29     17.15 o 
   4  18   7      525.46      469.94     17.55 o 
  -4  19   7       71.27       56.74      3.35 o 
  -3  19   7        3.04        2.88      1.34 o 
  -2  19   7       85.11       86.81      3.38 o 
  -1  19   7        5.02        4.06      1.58 o 
   0  19   7       36.40       34.87      3.10 o 
   1  19   7      205.66      187.60     10.62 o 
   2  19   7       11.11       12.52      2.29 o 
   3  19   7      124.84      113.41      5.60 o 
  -2  20   7      334.44      298.76     13.37 o 
  -1  20   7        0.25        3.54      2.93 o 
   0  20   7      132.85       94.06      6.19 o 
   1  20   7      265.78      208.30     12.01 o 
  -9   0   8        5.39       39.55      3.14 o 
  -8   0   8        2.13       14.97      2.81 o 
  -7   0   8       72.96       75.46      5.28 o 
  -6   0   8       68.16       66.10      4.46 o 
  -5   0   8       86.33       74.77      3.95 o 
  -4   0   8      173.64      371.00     15.08 o 
  -3   0   8      341.82      376.84     11.74 o 
  -2   0   8     2178.18     2278.70     56.97 o 
  -1   0   8     2315.10     2493.60     83.02 o 
   0   0   8     2029.61     2037.21     51.06 o 
   1   0   8     3232.85     3249.26     77.11 o 
   2   0   8      103.41      177.95      6.45 o 
   3   0   8     3993.90     3697.95    114.02 o 
   4   0   8        0.79       10.57      2.50 o 
   5   0   8      104.05      120.56      5.61 o 
   7   0   8      347.29      272.65      9.42 o 
  -9   1   8       35.00       32.21      1.97 o 
  -8   1   8        4.82        6.14      1.89 o 
  -7   1   8      349.08      371.13      9.14 o 
  -6   1   8       55.51       66.84      3.15 o 
  -5   1   8      545.11      503.28     11.12 o 
  -4   1   8      381.23      368.23      8.17 o 
  -3   1   8      962.20      991.96     20.03 o 
  -2   1   8      377.33      392.29      8.20 o 
  -1   1   8      128.53      200.47      4.78 o 
   0   1   8     1408.49     1359.93     27.55 o 
   1   1   8      585.05      557.69     10.71 o 
   2   1   8      946.43      983.81     20.57 o 
   3   1   8      103.83      131.84      4.06 o 
   4   1   8      619.89      594.65     19.14 o 
   5   1   8      129.99      140.94      4.78 o 
   6   1   8      883.66      862.26     19.44 o 
   8   1   8      168.41      152.31      7.00 o 
  -9   2   8      101.51       79.88      3.57 o 
  -8   2   8       46.56       68.53      3.03 o 
  -7   2   8       95.91      124.55      4.25 o 
  -6   2   8       44.35       96.80      3.48 o 
  -5   2   8       46.47       69.15      4.88 o 
  -4   2   8      189.48      219.43      5.51 o 
  -3   2   8        0.38        3.79      1.95 o 
  -2   2   8      132.18      143.91      4.12 o 
  -1   2   8       20.97       17.62      1.83 o 
   0   2   8        6.52       11.55      2.02 o 
   1   2   8      316.84      324.37      7.03 o 
   3   2   8       21.39       38.61      2.91 o 
   4   2   8      354.76      352.03      9.28 o 
   5   2   8      542.35      550.39     14.38 o 
   6   2   8      207.56      208.58      6.83 o 
   7   2   8      294.56      265.42      8.03 o 
   8   2   8        9.61       17.17      2.27 o 
  -9   3   8       60.43       64.90      3.99 o 
  -8   3   8      196.83      201.80      5.73 o 
  -7   3   8        0.95       26.64      4.46 o 
  -6   3   8      888.37      866.72     18.67 o 
  -5   3   8      180.30      178.63      5.12 o 
  -4   3   8      254.78      234.03      6.13 o 
  -3   3   8       84.63      109.18      3.47 o 
  -2   3   8       41.64       45.34      2.23 o 
  -1   3   8      211.92      223.30      5.67 o 
   0   3   8      512.01      565.96     12.23 o 
   1   3   8       90.26       91.76      3.28 o 
   2   3   8      219.49      237.13      6.30 o 
   3   3   8      103.04      112.44      4.41 o 
   4   3   8        8.28       20.09      2.46 o 
   5   3   8      114.05      164.52      5.73 o 
   6   3   8      524.48      495.79     14.22 o 
   7   3   8      422.10      363.34     14.23 o 
   8   3   8       78.06       68.75      6.86 o 
  -8   4   8       14.77       19.12      2.10 o 
  -7   4   8       12.03        4.87      2.41 o 
  -6   4   8      125.81      151.52      4.98 o 
  -5   4   8      423.72      410.03     12.76 o 
  -4   4   8      349.19      343.41      7.73 o 
  -3   4   8      344.74      355.74      7.68 o 
  -2   4   8       52.99       61.84      2.86 o 
  -1   4   8      122.55      114.91      3.98 o 
   0   4   8       23.42       28.30      2.24 o 
   1   4   8      171.39      184.89      5.64 o 
   2   4   8      223.22      222.25      5.77 o 
   3   4   8      613.76      648.90     15.98 o 
   4   4   8        0.54       30.01      3.53 o 
   5   4   8      430.89      455.43     11.48 o 
   6   4   8       10.64        8.95      2.53 o 
   7   4   8      106.02      114.59      5.20 o 
  -8   5   8       28.99       36.30      2.28 o 
  -7   5   8       35.81       27.83      2.55 o 
  -6   5   8      303.01      277.89      6.65 o 
  -5   5   8      300.29      276.80      6.83 o 
  -4   5   8      722.56      669.08     13.94 o 
  -3   5   8        8.32       29.38      3.03 o 
  -2   5   8       41.22       53.23      2.71 o 
  -1   5   8       60.83       78.09      3.13 o 
   0   5   8      357.37      347.25      8.41 o 
   1   5   8       48.18       75.07      3.48 o 
   2   5   8      470.24      482.49     11.38 o 
   3   5   8      106.45      149.88      5.25 o 
   4   5   8      160.40      169.51      5.32 o 
   5   5   8      113.36      130.43      4.63 o 
   6   5   8        0.03        3.62      2.70 o 
   7   5   8      221.68      207.91      7.09 o 
  -8   6   8      229.19      240.34     10.79 o 
  -7   6   8       56.66       68.53      3.26 o 
  -6   6   8      515.29      505.65     10.57 o 
  -5   6   8      104.42       95.55      3.86 o 
  -4   6   8        0.37        2.72      1.67 o 
  -3   6   8      452.19      493.66     12.29 o 
  -2   6   8       89.44       88.38      3.68 o 
  -1   6   8       34.36       40.88      2.45 o 
   0   6   8       26.91       25.75      2.25 o 
   1   6   8       27.91       41.44      2.32 o 
   2   6   8      178.42      192.47      5.40 o 
   3   6   8       39.23       34.43      2.49 o 
   4   6   8       48.59       44.36      3.64 o 
   5   6   8       30.48       53.28      3.49 o 
   6   6   8      223.65      218.55      7.05 o 
   7   6   8        1.61       14.39      3.68 o 
  -8   7   8      128.16      134.29      5.50 o 
  -7   7   8      184.19      178.27      4.30 o 
  -6   7   8       13.49       30.74      3.30 o 
  -5   7   8      504.34      481.13     10.65 o 
  -4   7   8       93.86      101.48      4.96 o 
  -3   7   8     1725.00     1720.25     37.69 o 
  -2   7   8      326.51      364.98      8.73 o 
  -1   7   8       29.35       25.90      2.76 o 
   0   7   8       74.31       78.08      3.17 o 
   1   7   8      289.65      323.63     12.45 o 
   2   7   8       23.19      124.67      8.34 o 
   3   7   8       78.20       85.81      3.71 o 
   4   7   8        0.86       26.37      3.87 o 
   5   7   8      418.03      404.01     10.81 o 
   6   7   8        1.00        7.37      2.49 o 
   7   7   8      497.71      451.50     12.69 o 
  -8   8   8      220.30      208.17      8.29 o 
  -7   8   8        6.98        9.66      1.63 o 
  -6   8   8      317.21      297.85      7.35 o 
  -5   8   8        1.49       19.34      2.73 o 
  -4   8   8      113.81      107.42      4.90 o 
  -3   8   8      112.17      159.95      5.28 o 
  -2   8   8       85.23       87.05      3.33 o 
  -1   8   8       99.01       93.21      3.32 o 
   0   8   8       51.60       67.44      2.99 o 
   1   8   8      102.36       91.22      3.51 o 
   2   8   8      181.72      181.47      7.92 o 
   3   8   8        1.51        7.56      2.22 o 
   4   8   8      266.51      293.38      8.26 o 
   5   8   8       15.95       27.79      3.09 o 
   6   8   8       15.81       16.09      2.42 o 
   7   8   8        2.61       11.04      2.00 o 
  -8   9   8       21.52       17.49      2.05 o 
  -7   9   8        5.29       12.14      1.97 o 
  -6   9   8        4.15        4.11      1.55 o 
  -5   9   8       48.62       71.23      3.30 o 
  -4   9   8      189.35      182.42      5.12 o 
  -3   9   8      236.50      270.56      6.82 o 
  -2   9   8      669.27      708.83     17.46 o 
  -1   9   8     1903.88     1983.32     47.52 o 
   0   9   8      194.26      281.75      8.95 o 
   1   9   8       21.03       60.90      5.19 o 
   2   9   8     1054.82      999.32     26.60 o 
   3   9   8       42.58       52.99      2.83 o 
   4   9   8      241.56      216.46      6.50 o 
   5   9   8       30.08       27.38      2.60 o 
   6   9   8      166.76      153.72      5.21 o 
   7   9   8       28.43       25.57      1.97 o 
  -7  10   8        6.23       10.42      1.83 o 
  -6  10   8        9.27       29.19      1.70 o 
  -5  10   8        4.73       11.25      1.99 o 
  -4  10   8       12.52       50.79      4.16 o 
  -3  10   8      189.07      197.95      5.41 o 
  -2  10   8      244.98      299.46      8.88 o 
  -1  10   8      456.44      472.54     20.91 o 
   0  10   8       11.23       36.06      2.19 o 
   1  10   8      337.84      344.10      9.58 o 
   2  10   8      452.17      456.36     12.46 o 
   3  10   8      747.42      741.62     18.80 o 
   4  10   8      287.78      285.34      8.01 o 
   5  10   8      514.33      519.47     13.46 o 
   6  10   8       83.69       78.93      3.45 o 
  -7  11   8       67.84       63.38      2.58 o 
  -6  11   8       65.17       56.82      2.54 o 
  -5  11   8        8.81        9.12      1.91 o 
  -4  11   8       16.73       11.85      2.16 o 
  -3  11   8      194.76      200.50      5.39 o 
  -2  11   8      513.58      542.41     12.40 o 
  -1  11   8      496.12      536.34     13.01 o 
   0  11   8      115.94      148.04      5.70 o 
   1  11   8       71.27      105.24      4.03 o 
   2  11   8       86.99      100.57      4.43 o 
   3  11   8        0.47        3.01      1.98 o 
   4  11   8        4.35        9.00      2.17 o 
   5  11   8       11.47       13.04      2.10 o 
   6  11   8       30.12       29.96      2.97 o 
  -7  12   8       69.13       64.14      3.20 o 
  -6  12   8        6.40        5.65      1.77 o 
  -5  12   8      177.57      167.44      5.74 o 
  -4  12   8        2.92        6.03      1.97 o 
  -3  12   8       53.26       56.07      2.60 o 
  -2  12   8     1284.07     1349.68     31.57 o 
  -1  12   8      487.05      520.48     12.66 o 
   0  12   8      435.72      468.53     11.51 o 
   1  12   8      213.72      279.68     10.48 o 
   2  12   8        0.25        0.39      0.96 o 
   3  12   8      110.92      118.53      5.14 o 
   4  12   8        2.53        7.31      2.69 o 
   5  12   8       35.02       27.40      4.08 o 
   6  12   8        6.83       14.91      8.94 o 
  -6  13   8       27.93       25.87      2.17 o 
  -5  13   8        9.49       16.58      1.90 o 
  -4  13   8      271.22      286.02      8.39 o 
  -3  13   8      465.76      437.37     12.61 o 
  -2  13   8       20.49       30.53      2.65 o 
  -1  13   8      165.68      176.75      4.82 o 
   0  13   8      383.51      396.95     12.72 o 
   1  13   8       15.99       22.04      2.27 o 
   2  13   8      225.44      233.74      6.94 o 
   3  13   8        2.58       13.36      2.62 o 
   4  13   8      120.14      106.44      4.82 o 
   5  13   8        2.82       -2.26      2.26 o 
  -6  14   8       26.37       16.64      2.40 o 
  -5  14   8       26.74       21.28      2.03 o 
  -4  14   8       12.17       16.41      2.43 o 
  -3  14   8      361.92      380.40     11.83 o 
  -2  14   8       72.74       67.50      2.80 o 
  -1  14   8      246.34      232.99      5.77 o 
   0  14   8      110.62      108.01      3.70 o 
   1  14   8       18.97       18.20      1.94 o 
   2  14   8       51.28       63.27      3.06 o 
   3  14   8      247.76      216.05      6.37 o 
   4  14   8       27.36       22.20      2.20 o 
   5  14   8       50.67       46.38      6.12 o 
  -5  15   8       26.79       18.35      1.93 o 
  -4  15   8      158.42      152.14      5.39 o 
  -3  15   8       28.79       25.42      2.50 o 
  -2  15   8       81.41       80.12      3.76 o 
  -1  15   8       23.89       28.69      3.51 o 
   0  15   8       74.25       79.71      3.34 o 
   1  15   8       19.69       16.80      1.81 o 
   2  15   8       12.43       12.17      2.25 o 
   3  15   8       20.81       23.92      2.70 o 
   4  15   8        0.28       -0.82      3.63 o 
  -4  16   8        0.34       13.34      2.72 o 
  -3  16   8      437.87      428.73     12.95 o 
  -2  16   8       23.71       23.46      2.62 o 
  -1  16   8      362.37      369.56     13.35 o 
   0  16   8        0.16       23.54      3.27 o 
   1  16   8      132.45      127.99      5.03 o 
   2  16   8        6.75       29.87      4.48 o 
   3  16   8      220.97      209.92     11.20 o 
  -3  17   8       67.42       59.78      2.74 o 
  -2  17   8      479.19      467.35     16.32 o 
  -1  17   8        1.05        1.83      2.23 o 
   0  17   8        7.98        8.79      2.19 o 
   1  17   8       10.12       14.12      4.92 o 
   2  17   8       80.25       74.40      5.82 o 
  -1  18   8        3.61        3.78      2.99 o 
   0  18   8       57.66       29.58      2.32 o 
  -7   1   9       20.46       28.41      1.99 o 
  -6   1   9        8.74        9.04      2.19 o 
  -5   1   9       40.86       56.40      2.63 o 
  -4   1   9        9.00       15.25      2.02 o 
  -3   1   9        3.03        9.25      2.06 o 
  -2   1   9       83.17      100.53      3.39 o 
  -1   1   9       28.00       54.38      2.72 o 
   0   1   9       86.10      111.28      3.54 o 
   1   1   9       19.27       30.19      2.11 o 
   2   1   9       18.94       20.10      2.56 o 
   3   1   9      149.05      159.43      5.07 o 
   4   1   9      281.94      286.72      8.12 o 
   5   1   9       35.80       32.61      2.52 o 
   6   1   9       13.91       20.59      2.18 o 
  -7   2   9        9.83       12.67      1.78 o 
  -6   2   9       11.02       24.71      4.51 o 
  -5   2   9       83.12       90.09      3.31 o 
  -4   2   9       41.30       59.85      2.95 o 
  -3   2   9      893.16      954.39     19.19 o 
  -2   2   9      147.06      223.21      5.44 o 
  -1   2   9      774.78      840.86     18.19 o 
   0   2   9      109.43      174.99     14.00 o 
   1   2   9     1064.15     1101.60     25.89 o 
   2   2   9       40.91       83.38      5.62 o 
   3   2   9      777.76      826.02     19.99 o 
   4   2   9        1.71        2.97      2.22 o 
   5   2   9      780.63      737.47     20.57 o 
   6   2   9       59.03       35.88      2.35 o 
  -7   3   9       47.33       47.68      2.41 o 
  -6   3   9        0.72        2.08      2.06 o 
  -5   3   9      162.73      145.46      4.27 o 
  -4   3   9        0.21        1.10      2.08 o 
  -3   3   9      121.25      123.67      3.81 o 
  -2   3   9      137.48      152.19      4.25 o 
  -1   3   9      160.47      143.23     10.27 o 
   0   3   9       96.66       96.88      3.58 o 
   1   3   9      155.45      211.72      5.79 o 
   2   3   9      488.16      511.25     12.23 o 
   3   3   9       14.86       20.88      7.83 o 
   4   3   9       35.13       40.21      2.60 o 
   5   3   9        0.53       -2.20      2.20 o 
   6   3   9      170.55      139.53      5.37 o 
  -7   4   9       30.95       31.39      2.09 o 
  -6   4   9       18.40       18.71      1.95 o 
  -5   4   9        1.90        2.04      2.00 o 
  -4   4   9      161.94      143.47      4.36 o 
  -3   4   9      295.07      320.80      7.67 o 
  -2   4   9      140.00      146.04      4.56 o 
  -1   4   9       44.14       82.41      4.96 o 
   0   4   9      654.58      662.55     14.90 o 
   1   4   9       11.44       21.90      2.44 o 
   2   4   9       43.09       74.28      3.88 o 
   3   4   9       49.12       54.35      2.68 o 
   4   4   9       54.15       55.18      2.64 o 
   5   4   9        8.13       -0.05      3.11 o 
   6   4   9      119.88      105.99      4.46 o 
  -7   5   9      279.03      270.70      7.08 o 
  -6   5   9      202.00      166.99      4.29 o 
  -5   5   9      154.48      153.76      4.32 o 
  -4   5   9      251.27      264.84      6.47 o 
  -3   5   9       80.45       89.54      3.39 o 
  -2   5   9      106.23      139.29      4.94 o 
  -1   5   9      701.18      774.16     17.22 o 
   0   5   9       88.03      143.23      8.92 o 
   1   5   9      447.72      466.23     14.06 o 
   2   5   9       30.48       54.12      3.36 o 
   3   5   9       79.21       86.37      3.41 o 
   4   5   9      112.54      135.53      4.45 o 
   5   5   9        1.71        1.43      3.07 o 
   6   5   9       85.10       94.97      3.70 o 
  -7   6   9       34.95       37.82      2.54 o 
  -6   6   9      208.31      182.07      4.84 o 
  -5   6   9       35.64       44.11      2.20 o 
  -4   6   9      682.34      682.56     17.48 o 
  -3   6   9        3.84        5.44      2.33 o 
  -2   6   9      281.27      297.95      8.00 o 
  -1   6   9        3.02        7.81      2.29 o 
   0   6   9        1.30        0.88      2.14 o 
   1   6   9        0.76       15.09      2.22 o 
   2   6   9        8.01       15.01      2.46 o 
   3   6   9        2.00       26.36      6.32 o 
   4   6   9       13.99       10.45      3.29 o 
   5   6   9       42.32       51.98      3.65 o 
   6   6   9      257.27      219.34      6.55 o 
  -6   7   9       44.67       39.01      2.36 o 
  -5   7   9        8.41        6.86      1.94 o 
  -4   7   9       24.24       34.66      2.62 o 
  -3   7   9        6.97       10.64      2.33 o 
  -2   7   9        5.74       28.50      2.83 o 
  -1   7   9       15.94       25.74      2.47 o 
   0   7   9        7.14       10.94      2.37 o 
   1   7   9      509.93      572.14     14.16 o 
   2   7   9        7.21       11.17      2.36 o 
   3   7   9      256.45      262.37      7.33 o 
   4   7   9      139.99      132.44      4.49 o 
   5   7   9       29.55       23.74      3.88 o 
  -6   8   9      176.24      142.21      4.24 o 
  -5   8   9      165.48      134.68      5.61 o 
  -4   8   9      870.53      920.97     21.90 o 
  -3   8   9      684.42      712.13     17.19 o 
  -2   8   9     1156.43     1259.81     29.83 o 
  -1   8   9      363.04      396.20     10.02 o 
   0   8   9      196.17      250.23      7.39 o 
   1   8   9      441.69      530.75     13.19 o 
   2   8   9        4.06       35.83      6.72 o 
   3   8   9      315.70      356.43     15.19 o 
   4   8   9       12.74       22.16      2.18 o 
   5   8   9       13.02       17.80      1.95 o 
  -6   9   9      181.30      158.16      7.73 o 
  -5   9   9       63.65       59.19      2.81 o 
  -4   9   9      519.45      489.25     11.98 o 
  -3   9   9       58.52       58.40      2.78 o 
  -2   9   9     1093.17     1131.37     26.89 o 
  -1   9   9       83.58      157.64      5.97 o 
   0   9   9     1171.05     1256.85     32.30 o 
   1   9   9      420.87      516.18     13.68 o 
   2   9   9      122.37      136.40      6.86 o 
   3   9   9      100.61      123.22      5.51 o 
   4   9   9       52.14       58.56      2.78 o 
   5   9   9       10.92        9.65      1.68 o 
  -6  10   9       12.97        5.90      4.45 o 
  -5  10   9        6.71        5.26      1.62 o 
  -4  10   9       18.69       14.86      2.23 o 
  -3  10   9      161.10      140.06      5.85 o 
  -2  10   9      101.67      124.13      9.42 o 
  -1  10   9      702.14      680.47     17.77 o 
   0  10   9       50.43       94.53      6.38 o 
   1  10   9      811.91      817.83     21.13 o 
   2  10   9      176.84      179.21      5.66 o 
   3  10   9      150.98      124.36      4.14 o 
   4  10   9       34.56       26.20      2.33 o 
  -5  11   9      183.65      184.61      8.41 o 
  -4  11   9      108.42       94.87      3.21 o 
  -3  11   9      107.35      123.94      5.18 o 
  -2  11   9      343.66      359.77      9.81 o 
  -1  11   9        3.33       19.13      2.28 o 
   0  11   9      131.03      142.39      6.41 o 
   1  11   9        2.76       22.78      2.10 o 
   2  11   9      178.38      161.61      5.14 o 
   3  11   9        2.08        5.73      2.86 o 
   4  11   9      551.24      473.16     14.88 o 
  -4  12   9      153.03      142.35      7.40 o 
  -3  12   9       49.41       38.93      2.59 o 
  -2  12   9      127.69      151.81      4.92 o 
  -1  12   9       84.42       92.84      3.57 o 
   0  12   9      242.90      276.96      7.70 o 
   1  12   9      603.84      613.13     20.21 o 
   2  12   9      178.84      189.74      6.58 o 
   3  12   9      175.09      160.59      5.75 o 
  -4  13   9       23.13       15.22      2.37 o 
  -3  13   9        9.78        5.51      2.47 o 
  -2  13   9        0.44       -1.60      1.60 o 
  -1  13   9        5.76        6.47      1.57 o 
   0  13   9       30.33       37.96      2.59 o 
   1  13   9        7.70        4.15      2.49 o 
   2  13   9        6.27        1.13      2.53 o 
  -3  14   9       34.05       31.14      2.71 o 
  -2  14   9       12.49       21.02      2.29 o 
  -1  14   9       49.87       44.12      3.21 o 
   0  14   9        0.45       -1.74      1.74 o 
   1  14   9      337.75      263.42     17.98 o 
  -1  15   9       47.06       55.87      6.38 o 
  -5   0  10      240.58      234.23      8.37 o 
  -4   0  10      748.82      794.17     35.08 o 
  -3   0  10      208.62      209.41      7.19 o 
  -2   0  10      306.33      312.17      9.61 o 
  -1   0  10        4.35       10.55      2.67 o 
   0   0  10      256.23      272.12      8.55 o 
   1   0  10       41.35       59.76      4.39 o 
   2   0  10      365.84      366.58     21.44 o 
   3   0  10      428.17      451.64     26.39 o 
   4   0  10       44.82       28.90      3.96 o 
  -5   1  10      293.42      271.09      6.73 o 
  -4   1  10       39.43       32.78      2.13 o 
  -3   1  10      250.91      265.60      5.85 o 
  -2   1  10       51.05       50.18      2.19 o 
  -1   1  10      180.31      211.96      4.91 o 
   0   1  10       19.31       31.14      2.03 o 
   1   1  10        4.66        3.60      1.84 o 
   2   1  10       43.96       57.14      2.74 o 
   3   1  10       96.70       98.79      5.29 o 
   4   1  10      166.70      158.60      7.25 o 
  -5   2  10        4.79        4.48      2.15 o 
  -4   2  10      166.59      134.27      3.72 o 
  -3   2  10       89.70       93.06      3.19 o 
  -2   2  10       59.40       51.71      2.20 o 
  -1   2  10        0.16        0.92      1.80 o 
   0   2  10        0.13       -1.88      1.88 o 
   1   2  10       17.57       24.07      2.03 o 
   2   2  10      117.97      113.61      3.83 o 
   3   2  10      236.41      240.99      6.54 o 
   4   2  10       33.28       31.92      5.03 o 
  -5   3  10      418.74      428.54     11.14 o 
  -4   3  10       67.43       60.54      2.44 o 
  -3   3  10      210.58      253.10      6.09 o 
  -2   3  10        1.44        2.35      2.39 o 
  -1   3  10      163.92      173.20      5.72 o 
   0   3  10      196.06      231.69      6.94 o 
   1   3  10       93.55      101.87      3.44 o 
   2   3  10      251.35      276.84      7.48 o 
   3   3  10      100.55       97.18      3.59 o 
   4   3  10      538.00      538.54     31.03 o 
  -5   4  10       27.44       18.56      2.19 o 
  -4   4  10       26.13       28.45      2.40 o 
  -3   4  10       76.38       79.24      3.50 o 
  -2   4  10      308.98      339.49      9.37 o 
  -1   4  10        3.33        6.85      2.28 o 
   0   4  10       38.42       38.81      2.64 o 
   1   4  10      262.11      305.10      9.55 o 
   2   4  10       14.13       22.03      2.68 o 
   3   4  10      223.16      255.35      8.32 o 
   4   4  10       71.17       71.63      5.90 o 
  -5   5  10        0.03       -2.27      2.27 o 
  -4   5  10       12.83       12.36      2.12 o 
  -3   5  10       21.82       23.54      2.38 o 
  -2   5  10      248.49      282.55      7.91 o 
  -1   5  10       66.58       68.62      3.18 o 
   0   5  10       38.82       38.34      2.48 o 
   1   5  10       14.82       20.00      2.34 o 
   2   5  10      112.27      117.89      4.42 o 
   3   5  10      345.41      332.39      9.75 o 
  -4   6  10      227.54      212.47      6.05 o 
  -3   6  10        0.41        4.68      2.13 o 
  -2   6  10      841.15      900.37     23.04 o 
  -1   6  10      398.57      435.09     11.78 o 
   0   6  10       80.20      110.84      4.71 o 
   1   6  10      348.21      428.07     12.50 o 
   2   6  10      131.02      136.20      4.82 o 
   3   6  10      194.93      199.29      6.22 o 
  -4   7  10       12.28        8.63      2.04 o 
  -3   7  10       78.79       90.78      3.99 o 
  -2   7  10      322.62      331.64     12.39 o 
  -1   7  10       73.03       76.00      3.60 o 
   0   7  10        1.54        4.95      2.24 o 
   1   7  10       23.02       43.30      2.60 o 
   2   7  10      566.98      595.63     16.97 o 
   3   7  10      172.47      162.51      7.45 o 
  -4   8  10       84.81       75.66      4.27 o 
  -3   8  10       17.62       16.02      1.89 o 
  -2   8  10       98.36       95.25      4.25 o 
  -1   8  10      108.67      112.61      4.32 o 
   0   8  10       75.83       76.80      3.46 o 
   1   8  10       20.33       26.18      2.16 o 
   2   8  10       23.00       24.50      3.64 o 
  -3   9  10       62.24       56.83      3.05 o 
  -2   9  10       32.27       30.91      3.96 o 
  -1   9  10      268.58      273.20      8.19 o 
   0   9  10       26.13       39.41      3.81 o 
   1   9  10     1051.54     1051.88     33.84 o 
   2   9  10      263.05      260.62      9.06 o 
  -2  10  10       46.15       48.81      2.71 o 
  -1  10  10      209.35      185.44      5.83 o 
   0  10  10        4.38        6.41      2.10 o 
   1  10  10      195.95      188.67      6.87 o 
                                                 
